# Supplementary material for: Cardiomyocyte-derived BDNF restricts cardiac fibrosis by decreasing the activity of the TGF-β/Smad2/3 pathway and increasing Smad7 expression
Source: Front Cell Dev Biol. 2026 Apr 28;14:1786720. doi: 10.3389/fcell.2026.1786720 (PMC13161174; doi:10.3389/fcell.2026.1786720)
Supplement: Supplementary file 1 [file DataSheet1.zip]

Archive with 8 entries (7 files):
- Supplementary data/
- Supplementary data/Supplementary Figure 1.tif
- Supplementary data/Supplementary Table S1 Oligonucleotide primer sequences for quantitative real-time PCR.xlsx
- Supplementary data/Supplementary Table S2 Nuclei counts and proportions for each cell type.xlsx
- Supplementary data/Supplementary Table S3 DEGs in Cardiac Fbs(CFs).xlsx
- Supplementary data/Supplementary Table S4 KEGG enrichment list of Cardiac Fbs (CFs) DEGs.xlsx
- Supplementary data/Supplementary Table S5  GO enrichment list of Cardiac Fbs (CFs) DEGs.xlsx
- Supplementary data/Supplementary Table S6 Key KEGG and GO terms of DEGs in CFs..xlsx
