# Supplementary material for: Cardiomyocyte-derived BDNF restricts cardiac fibrosis by decreasing the activity of the TGF-β/Smad2/3 pathway and increasing Smad7 expression
Source: Front Cell Dev Biol. 2026 Apr 28;14:1786720. doi: 10.3389/fcell.2026.1786720 (PMC13161174; doi:10.3389/fcell.2026.1786720)
Supplement: Supplementary file 1 [file DataSheet1.zip › Supplementary data/Supplementary Table S1 Oligonucleotide primer sequences for quantitative real-time PCR.xlsx]

## Sheet: Sheet1
Supplementary Table S1: Oligonucleotide primer sequences for quantitative real-time PCR
Gene	Primer	Sequence
TGF-β	Forward	CTTCAATACGTCAGACATTCGGG
	Reverse	GTAACGCCAGGAATTGTTGCTA
α-SMA	Forward	GTCCCAGACATCAGGGAGTAA
	Reverse	TCGGATACTTCAGCGTCAGGA
Smad3	Forward	CACGCAGAACGTGAACACC
	Reverse	GGCAGTAGATAACGTGAGGGA
Fn1	Forward	ATGTGGACCCCTCCTGATAGT
	Reverse	GCCCAGTGATTTCAGCAAAGG
Col1a1	Forward	GCTCCTCTTAGGGGCCACT
	Reverse	CCACGTCTCACCATTGGGG
PAI-1	Forward	TTCAGCCCTTGCTTGCCTC
	Reverse	ACACTTTTACTCCGAAGTCGGT
Col3a1	Forward	CTGTAACATGGAAACTGGGGAAA
	Reverse	CCATAGCTGAACTGAAAACCACC
Bdnf	Forward	AAAGTCCCGGTATCCAAAGGCCAA
	Reverse	TAGTTCGGCATTGCGAGTTCCAGT
TrkB	Forward	AGCAATCGGGAGCATCTCT
	Reverse	CTGGCAGAGTCATCGTCGT
Smad7	Forward	GGCCGGATCTCAGGCATTC
	Reverse	TTGGGTATCTGGAGTAAGGAGG
