# Supplementary material for: Cardiomyocyte-derived BDNF restricts cardiac fibrosis by decreasing the activity of the TGF-β/Smad2/3 pathway and increasing Smad7 expression
Source: Front Cell Dev Biol. 2026 Apr 28;14:1786720. doi: 10.3389/fcell.2026.1786720 (PMC13161174; doi:10.3389/fcell.2026.1786720)
Supplement: Supplementary file 1 [file DataSheet1.zip › Supplementary data/Supplementary Table S2 Nuclei counts and proportions for each cell type.xlsx]

## Sheet: Sheet1
Supplementary Table S2: Nuclei counts and proportions for each cell type
Celltype	orig.ident	Count	Freq
SMCs	KO	276	1.86
	WT	380	3.03
Pericytes	KO	1027	6.92
	WT	860	6.86
Myoblasts	KO	133	0.9
	WT	80	0.64
Epicardial cells	KO	67	0.45
	WT	95	0.76
Immune Cells	KO	1247	8.4
	WT	672	5.36
Glial Cells	KO	131	0.88
	WT	122	0.97
FBs	KO	2657	17.9
	WT	1669	13.3
Endocardial cells	KO	472	3.18
	WT	281	2.24
ECs	KO	3711	25.01
	WT	3164	25.22
CMs	KO	5106	34.4
	WT	5197	41.43
Adipocytes	KO	14	0.09
	WT	25	0.2
