# Supplementary material for: Cardiomyocyte-derived BDNF restricts cardiac fibrosis by decreasing the activity of the TGF-β/Smad2/3 pathway and increasing Smad7 expression
Source: Front Cell Dev Biol. 2026 Apr 28;14:1786720. doi: 10.3389/fcell.2026.1786720 (PMC13161174; doi:10.3389/fcell.2026.1786720)
Supplement: Supplementary file 1 [file DataSheet1.zip › Supplementary data/Supplementary Table S3 DEGs in Cardiac Fbs(CFs).xlsx]

## Sheet: Sheet1
Supplementary Table S3: Differentially Expressed Genes in Cardiac Fbs（CFs）: Cardiomyocyte-BDNF-KO vs. WT Hearts
gene	p_val	avg_log2FC	p_val_adj
Acta1	1.02413e-210	3.00093	1.8802e-206
Ankrd1	1.70256e-126	1.12111	3.12574e-122
Malat1	2.22669e-88	0.292381	4.08798e-84
Myh7	5.10997e-80	1.24709	9.38139e-76
Erdr1	2.07241e-64	0.846779	3.80473e-60
Mgp	1.08736e-56	1.13793	1.99628e-52
Myl4	3.95781e-51	-2.11434	7.26614e-47
Bgn	1.83762e-40	0.923818	3.37369e-36
Negr1	1.77159e-36	0.863337	3.25246e-32
C3	2.66141e-36	1.08507	4.88609e-32
Dcn	1.91089e-34	0.528617	3.5082e-30
Ptgds	2.39782e-34	0.820079	4.40217e-30
Ccdc80	3.61157e-34	0.747957	6.63048e-30
Eef1a1	1.13745e-32	0.652457	2.08825e-28
Vcan	6.80872e-31	0.860936	1.25001e-26
Sparc	2.61542e-28	0.539463	4.80165e-24
Igf1	4.85242e-28	0.948486	8.90857e-24
Col3a1	6.81821e-28	0.655644	1.25176e-23
Tmsb4x	7.95185e-28	0.486676	1.45988e-23
Cfh	2.24628e-27	0.562255	4.12395e-23
Ptgis	7.74703e-26	0.592853	1.42228e-21
Gsn	1.07257e-25	0.49654	1.96914e-21
Des	1.3413e-25	0.34928	2.46249e-21
Rps12	1.48838e-25	0.414997	2.73251e-21
Zbtb16	4.69365e-25	-0.583396	8.61708e-21
Pbx3	8.07605e-25	0.70167	1.48268e-20
Rpl38	1.94587e-24	0.420782	3.57243e-20
Apoe	7.96274e-24	0.662227	1.46188e-19
Adamts2	1.09734e-23	0.48492	2.01461e-19
S100a1	4.70576e-22	0.353593	8.6393e-18
Fbln1	5.79264e-22	0.564422	1.06347e-17
Kcnd2	1.02029e-21	-1.35505	1.87315e-17
Rpl23	1.20125e-21	0.293337	2.20538e-17
B3galt1	1.20808e-21	0.371036	2.21791e-17
Lars2	2.50873e-21	0.377207	4.60578e-17
Serf2	7.11937e-21	0.288516	1.30704e-16
Xirp2	7.19515e-21	0.458452	1.32096e-16
Col5a2	2.22548e-20	0.430981	4.08576e-16
Rpl37	5.40915e-20	0.38681	9.93066e-16
Tcap	5.48067e-20	-0.513341	1.0062e-15
Prkca	6.67675e-20	0.407021	1.22579e-15
Cdk6	2.47692e-19	0.484133	4.54738e-15
Cryab	3.6959e-19	0.275563	6.7853e-15
Kif5b	7.41483e-19	0.297007	1.36129e-14
Rpl19	8.19653e-19	0.270201	1.5048e-14
Plce1	8.81424e-19	0.427008	1.61821e-14
Camkk2	1.36879e-18	0.602112	2.51296e-14
Irs1	1.43594e-18	0.418027	2.63624e-14
Rps29	1.60943e-18	0.289684	2.95475e-14
Tmem181a	1.70628e-18	-0.97551	3.13256e-14
Pde7b	2.06053e-18	0.515738	3.78293e-14
Zmiz1	2.94282e-18	0.378646	5.40273e-14
Rtn4	3.86811e-18	0.308942	7.10146e-14
Atp2a2	5.87327e-18	-0.312695	1.07827e-13
Vim	7.8712e-18	0.454203	1.44507e-13
H2-D1	9.77814e-18	0.485627	1.79517e-13
Nppb	1.049e-17	0.544017	1.92586e-13
St3gal4	1.46504e-17	0.465305	2.68966e-13
Svep1	1.88258e-17	0.54661	3.45624e-13
Rps27a	2.08449e-17	0.386227	3.82691e-13
Rps24	2.2244e-17	0.301442	4.08377e-13
Atpif1	3.16584e-17	0.357552	5.81216e-13
B4galt1	3.93622e-17	0.316803	7.2265e-13
Pcolce	3.9518e-17	0.495976	7.25511e-13
Col1a2	5.29049e-17	0.410976	9.71281e-13
Pi16	5.69031e-17	0.404211	1.04468e-12
Rps11	8.07135e-17	0.38657	1.48182e-12
Rps9	8.51822e-17	0.326957	1.56386e-12
Rps23	9.50232e-17	0.336809	1.74453e-12
Pkn2	9.71112e-17	0.278431	1.78286e-12
Cst3	1.02444e-16	0.308806	1.88077e-12
Mib1	1.41246e-16	0.375867	2.59313e-12
Foxp2	3.01548e-16	0.35109	5.53612e-12
Socs2	3.14518e-16	0.251125	5.77423e-12
Dmd	3.88232e-16	-0.661339	7.12755e-12
Pdzrn3	4.55786e-16	0.549387	8.36778e-12
Eya2	4.89474e-16	0.444496	8.98624e-12
Mfap5	5.76933e-16	0.417782	1.05919e-11
Gab2	6.60922e-16	0.302275	1.21339e-11
Gnai2	6.79884e-16	0.43141	1.2482e-11
Acot13	8.83378e-16	0.277822	1.62179e-11
Tnni3	1.24276e-15	-0.302623	2.28158e-11
Rpl24	1.36175e-15	0.254461	2.50003e-11
Rpl37a	1.63233e-15	0.280385	2.9968e-11
Gls	1.88998e-15	0.267641	3.46982e-11
Cpeb1	2.0587e-15	0.357378	3.77958e-11
Actr3	2.15511e-15	0.437246	3.95657e-11
Tgfbr2	2.18577e-15	0.349433	4.01285e-11
Rgs5	2.47336e-15	0.356659	4.54083e-11
Ankrd17	2.56145e-15	0.266934	4.70256e-11
Rps13	5.50047e-15	0.294532	1.00983e-10
Lgals1	5.78628e-15	0.454147	1.0623e-10
Crip1	5.82834e-15	0.410892	1.07003e-10
Timp2	6.85247e-15	0.412689	1.25804e-10
Zfc3h1	7.2145e-15	0.330069	1.32451e-10
Zfp704	7.52424e-15	0.347716	1.38138e-10
Rpl39	9.12497e-15	0.365778	1.67525e-10
Apbb1ip	9.37958e-15	0.324631	1.722e-10
Rbm28	1.16097e-14	0.316089	2.13142e-10
Atp10a	1.25903e-14	0.375234	2.31145e-10
Rps26	2.31014e-14	0.291159	4.24119e-10
Plpp1	2.37593e-14	0.275603	4.36196e-10
Rhoj	2.41364e-14	-0.58802	4.4312e-10
Parp8	2.41663e-14	0.311329	4.43669e-10
Fgfr2	2.66605e-14	0.293701	4.8946e-10
Glul	3.07497e-14	0.437433	5.64533e-10
Hsp90aa1	3.1356e-14	0.477316	5.75665e-10
Eif3a	3.40732e-14	0.359611	6.25549e-10
Zfp280d	3.86001e-14	0.258048	7.08659e-10
Dmxl1	4.27001e-14	0.302306	7.83932e-10
Rpl32	4.43113e-14	0.345736	8.13511e-10
Naa15	4.50348e-14	0.292818	8.26794e-10
Strbp	5.01658e-14	0.479985	9.20993e-10
Mical2	6.01269e-14	0.358657	1.10387e-09
Tbc1d12	6.04925e-14	0.387135	1.11058e-09
Acvr1	6.83781e-14	0.320122	1.25535e-09
Mt1	7.31152e-14	0.296469	1.34232e-09
Itga9	7.9428e-14	0.29626	1.45822e-09
Smurf2	8.15634e-14	0.269805	1.49742e-09
Fstl1	1.13951e-13	0.296164	2.09203e-09
Ywhag	1.39997e-13	0.299921	2.57021e-09
Ep300	1.91443e-13	0.398981	3.5147e-09
Stat3	2.07628e-13	0.255625	3.81184e-09
Rab8b	2.26964e-13	0.265235	4.16683e-09
Piezo1	2.53587e-13	0.303239	4.6556e-09
P4ha1	2.62457e-13	0.339433	4.81845e-09
Pvt1	2.78535e-13	0.289132	5.11363e-09
Col14a1	3.01365e-13	0.344955	5.53275e-09
Sept7	3.18829e-13	0.251894	5.85338e-09
Ago3	3.42026e-13	0.271601	6.27926e-09
Rpl5	3.57358e-13	0.253777	6.56073e-09
Ppargc1a	4.42258e-13	-0.951438	8.11942e-09
Psmd1	4.74836e-13	0.34603	8.71751e-09
Lamp1	4.79697e-13	0.270073	8.80676e-09
Heatr5a	5.08029e-13	0.268935	9.32691e-09
Creb3l2	6.32372e-13	0.294759	1.16097e-08
Airn	6.43877e-13	-0.318187	1.18209e-08
Tpr	7.35154e-13	0.254326	1.34967e-08
Eml1	7.85074e-13	0.270071	1.44132e-08
Fbn1	8.68178e-13	0.385891	1.59389e-08
Bmpr2	8.87349e-13	0.265419	1.62908e-08
Pla2g4a	1.04283e-12	0.33648	1.91452e-08
Caprin1	1.08773e-12	0.261258	1.99696e-08
Rps25	1.16559e-12	0.292061	2.13992e-08
R3hdm1	1.19401e-12	0.250557	2.19208e-08
Scn7a	1.37241e-12	0.298382	2.51961e-08
Cdk13	1.51395e-12	0.278065	2.77946e-08
Atxn10	1.62832e-12	0.291378	2.98944e-08
Ccdc88a	1.87215e-12	0.297114	3.43709e-08
Rps27	1.96101e-12	0.288163	3.60022e-08
Gpbp1	2.39017e-12	0.270848	4.38812e-08
Gli2	2.74384e-12	0.259091	5.03742e-08
2210408I21Rik	2.94012e-12	0.41528	5.39777e-08
Tnks	3.03815e-12	0.273865	5.57775e-08
1110051M20Rik	6.48043e-12	0.250939	1.18974e-07
S100a6	7.42261e-12	0.322897	1.36272e-07
Tlk1	7.81029e-12	0.307647	1.43389e-07
Mllt3	1.02204e-11	0.285357	1.87636e-07
Prpf39	1.06287e-11	0.261662	1.95132e-07
Calm2	1.55506e-11	0.310093	2.85493e-07
Lamp2	1.79506e-11	0.275305	3.29556e-07
Vps54	1.91025e-11	0.326427	3.50702e-07
Rpl4	1.94428e-11	0.28736	3.56951e-07
Tsc22d2	2.0253e-11	0.258534	3.71825e-07
Tcf20	2.2464e-11	0.354462	4.12417e-07
Heg1	2.57268e-11	-0.482046	4.72319e-07
Hdgfrp3	2.66232e-11	0.265992	4.88776e-07
Vkorc1l1	2.858e-11	0.318901	5.24701e-07
Ptma	2.8695e-11	0.329787	5.26812e-07
Sdccag8	3.40797e-11	0.269745	6.25669e-07
Serping1	3.91596e-11	0.299567	7.18931e-07
Ranbp2	4.20565e-11	0.307057	7.72115e-07
Sept11	6.4457e-11	0.282278	1.18337e-06
Mapk1	1.34582e-10	0.277659	2.47078e-06
Sorbs1	1.60827e-10	-0.659375	2.95263e-06
Ptbp3	1.76564e-10	0.253007	3.24154e-06
Cep112	2.25022e-10	0.345246	4.13118e-06
Swt1	2.93902e-10	0.294804	5.39575e-06
Errfi1	3.04714e-10	0.357973	5.59425e-06
Rpl10a	3.99898e-10	0.278857	7.34173e-06
Col27a1	4.46321e-10	0.330915	8.194e-06
Col8a1	6.2134e-10	0.453247	1.14072e-05
Slc8a1	6.49894e-10	-0.351095	1.19314e-05
PISD	1.28605e-09	-0.900489	2.36107e-05
Gm26883	3.42005e-09	0.327094	6.27887e-05
Zc3h12b	3.78198e-09	0.313871	6.94334e-05
Itgav	4.80517e-09	0.2517	8.82182e-05
Dennd4a	5.54377e-09	0.29205	0.000101778
Sema6a	1.73157e-08	-0.657584	0.000317898
Mast4	1.88278e-08	-0.277234	0.00034566
Adarb1	2.04996e-08	0.272117	0.000376352
Col5a3	2.48952e-08	-0.985775	0.000457052
Ldlrad4	6.91872e-08	0.270472	0.00127021
Lpl	7.17917e-08	-0.281104	0.00131802
Itgbl1	8.45597e-08	0.330023	0.00155243
Slc16a2	2.14758e-07	0.258836	0.00394275
Pcsk6	1.24832e-06	-0.470185	0.0229179
Sox6	1.89694e-06	0.260299	0.0348258

## Sheet: Sheet2
FBs....1	FBs.p_val	FBs.avg_log2FC	FBs.pct.1	FBs.pct.2	FBs.p_val_adj	FBs.cell_type	FBs.gene	FBs.change
758	1.02413e-210	3.00093	0.539	0.056	1.8802e-206	FBs	Acta1	up
759	1.70256e-126	1.12111	0.842	0.445	3.12574e-122	FBs	Ankrd1	up
760	2.22669e-88	0.292381	1	1	4.08798e-84	FBs	Malat1	up
761	5.10997e-80	1.24709	0.494	0.179	9.38139e-76	FBs	Myh7	up
762	2.07241e-64	0.846779	0.692	0.398	3.80473e-60	FBs	Erdr1	up
763	1.08736e-56	1.13793	0.414	0.165	1.99628e-52	FBs	Mgp	up
764	3.95781e-51	-2.11434	0.11	0.275	7.26614e-47	FBs	Myl4	down
765	1.83762e-40	0.923818	0.42	0.206	3.37369e-36	FBs	Bgn	up
766	1.77159e-36	0.863337	0.451	0.252	3.25246e-32	FBs	Negr1	up
767	2.66141e-36	1.08507	0.277	0.107	4.88609e-32	FBs	C3	up
768	1.91089e-34	0.528617	0.75	0.506	3.5082e-30	FBs	Dcn	up
769	2.39782e-34	0.820079	0.313	0.136	4.40217e-30	FBs	Ptgds	up
770	3.61157e-34	0.747957	0.49	0.288	6.63048e-30	FBs	Ccdc80	up
771	1.13745e-32	0.652457	0.452	0.243	2.08825e-28	FBs	Eef1a1	up
772	6.80872e-31	0.860936	0.335	0.164	1.25001e-26	FBs	Vcan	up
773	2.61542e-28	0.539463	0.536	0.321	4.80165e-24	FBs	Sparc	up
774	4.85242e-28	0.948486	0.265	0.119	8.90857e-24	FBs	Igf1	up
775	6.81821e-28	0.655644	0.533	0.331	1.25176e-23	FBs	Col3a1	up
776	7.95185e-28	0.486676	0.468	0.264	1.45988e-23	FBs	Tmsb4x	up
777	2.24628e-27	0.562255	0.581	0.384	4.12395e-23	FBs	Cfh	up
778	7.74703e-26	0.592853	0.397	0.223	1.42228e-21	FBs	Ptgis	up
779	1.07257e-25	0.49654	0.839	0.626	1.96914e-21	FBs	Gsn	up
780	1.3413e-25	0.34928	0.773	0.527	2.46249e-21	FBs	Des	up
781	1.48838e-25	0.414997	0.4	0.217	2.73251e-21	FBs	Rps12	up
782	4.69365e-25	-0.583396	0.74	0.745	8.61708e-21	FBs	Zbtb16	down
783	8.07605e-25	0.70167	0.348	0.189	1.48268e-20	FBs	Pbx3	up
784	1.94587e-24	0.420782	0.546	0.335	3.57243e-20	FBs	Rpl38	up
785	7.96274e-24	0.662227	0.326	0.17	1.46188e-19	FBs	Apoe	up
786	1.09734e-23	0.48492	0.516	0.329	2.01461e-19	FBs	Adamts2	up
787	4.70576e-22	0.353593	0.562	0.359	8.6393e-18	FBs	S100a1	up
788	5.79264e-22	0.564422	0.341	0.19	1.06347e-17	FBs	Fbln1	up
789	1.02029e-21	-1.35505	0.193	0.296	1.87315e-17	FBs	Kcnd2	down
790	1.20125e-21	0.293337	0.578	0.368	2.20538e-17	FBs	Rpl23	up
791	1.20808e-21	0.371036	0.564	0.376	2.21791e-17	FBs	B3galt1	up
792	2.50873e-21	0.377207	0.599	0.398	4.60578e-17	FBs	Lars2	up
793	7.11937e-21	0.288516	0.564	0.359	1.30704e-16	FBs	Serf2	up
794	7.19515e-21	0.458452	0.413	0.242	1.32096e-16	FBs	Xirp2	up
795	2.22548e-20	0.430981	0.521	0.343	4.08576e-16	FBs	Col5a2	up
796	5.40915e-20	0.38681	0.451	0.28	9.93066e-16	FBs	Rpl37	up
797	5.48067e-20	-0.513341	0.851	0.815	1.0062e-15	FBs	Tcap	down
798	6.67675e-20	0.407021	0.61	0.439	1.22579e-15	FBs	Prkca	up
799	2.47692e-19	0.484133	0.284	0.152	4.54738e-15	FBs	Cdk6	up
800	3.6959e-19	0.275563	0.825	0.617	6.7853e-15	FBs	Cryab	up
801	7.41483e-19	0.297007	0.53	0.343	1.36129e-14	FBs	Kif5b	up
802	8.19653e-19	0.270201	0.418	0.249	1.5048e-14	FBs	Rpl19	up
803	8.81424e-19	0.427008	0.479	0.321	1.61821e-14	FBs	Plce1	up
804	1.36879e-18	0.602112	0.274	0.149	2.51296e-14	FBs	Camkk2	up
805	1.43594e-18	0.418027	0.317	0.177	2.63624e-14	FBs	Irs1	up
806	1.60943e-18	0.289684	0.659	0.449	2.95475e-14	FBs	Rps29	up
807	1.70628e-18	-0.97551	0.298	0.386	3.13256e-14	FBs	Tmem181a	down
808	2.06053e-18	0.515738	0.492	0.339	3.78293e-14	FBs	Pde7b	up
809	2.94282e-18	0.378646	0.448	0.287	5.40273e-14	FBs	Zmiz1	up
810	3.86811e-18	0.308942	0.427	0.267	7.10146e-14	FBs	Rtn4	up
811	5.87327e-18	-0.312695	0.987	0.966	1.07827e-13	FBs	Atp2a2	down
812	7.8712e-18	0.454203	0.36	0.214	1.44507e-13	FBs	Vim	up
813	9.77814e-18	0.485627	0.26	0.138	1.79517e-13	FBs	H2-D1	up
814	1.049e-17	0.544017	0.286	0.159	1.92586e-13	FBs	Nppb	up
815	1.46504e-17	0.465305	0.454	0.301	2.68966e-13	FBs	St3gal4	up
816	1.88258e-17	0.54661	0.367	0.229	3.45624e-13	FBs	Svep1	up
817	2.08449e-17	0.386227	0.393	0.241	3.82691e-13	FBs	Rps27a	up
818	2.2244e-17	0.301442	0.472	0.304	4.08377e-13	FBs	Rps24	up
819	3.16584e-17	0.357552	0.348	0.209	5.81216e-13	FBs	Atpif1	up
820	3.93622e-17	0.316803	0.492	0.328	7.2265e-13	FBs	B4galt1	up
821	3.9518e-17	0.495976	0.26	0.141	7.25511e-13	FBs	Pcolce	up
822	5.29049e-17	0.410976	0.436	0.283	9.71281e-13	FBs	Col1a2	up
823	5.69031e-17	0.404211	0.315	0.18	1.04468e-12	FBs	Pi16	up
824	8.07135e-17	0.38657	0.358	0.214	1.48182e-12	FBs	Rps11	up
825	8.51822e-17	0.326957	0.48	0.316	1.56386e-12	FBs	Rps9	up
826	9.50232e-17	0.336809	0.336	0.197	1.74453e-12	FBs	Rps23	up
827	9.71112e-17	0.278431	0.4	0.246	1.78286e-12	FBs	Pkn2	up
828	1.02444e-16	0.308806	0.639	0.447	1.88077e-12	FBs	Cst3	up
829	1.41246e-16	0.375867	0.352	0.213	2.59313e-12	FBs	Mib1	up
830	3.01548e-16	0.35109	0.653	0.494	5.53612e-12	FBs	Foxp2	up
831	3.14518e-16	0.251125	0.397	0.246	5.77423e-12	FBs	Socs2	up
832	3.88232e-16	-0.661339	0.651	0.648	7.12755e-12	FBs	Dmd	down
833	4.55786e-16	0.549387	0.471	0.325	8.36778e-12	FBs	Pdzrn3	up
834	4.89474e-16	0.444496	0.269	0.152	8.98624e-12	FBs	Eya2	up
835	5.76933e-16	0.417782	0.319	0.192	1.05919e-11	FBs	Mfap5	up
836	6.60922e-16	0.302275	0.855	0.757	1.21339e-11	FBs	Gab2	up
837	6.79884e-16	0.43141	0.295	0.171	1.2482e-11	FBs	Gnai2	up
838	8.83378e-16	0.277822	0.318	0.186	1.62179e-11	FBs	Acot13	up
839	1.24276e-15	-0.302623	0.992	0.975	2.28158e-11	FBs	Tnni3	down
840	1.36175e-15	0.254461	0.422	0.264	2.50003e-11	FBs	Rpl24	up
841	1.63233e-15	0.280385	0.484	0.321	2.9968e-11	FBs	Rpl37a	up
842	1.88998e-15	0.267641	0.479	0.319	3.46982e-11	FBs	Gls	up
843	2.0587e-15	0.357378	0.4	0.256	3.77958e-11	FBs	Cpeb1	up
844	2.15511e-15	0.437246	0.279	0.163	3.95657e-11	FBs	Actr3	up
845	2.18577e-15	0.349433	0.361	0.225	4.01285e-11	FBs	Tgfbr2	up
846	2.47336e-15	0.356659	0.322	0.192	4.54083e-11	FBs	Rgs5	up
847	2.56145e-15	0.266934	0.596	0.412	4.70256e-11	FBs	Ankrd17	up
848	5.50047e-15	0.294532	0.345	0.21	1.00983e-10	FBs	Rps13	up
849	5.78628e-15	0.454147	0.251	0.141	1.0623e-10	FBs	Lgals1	up
850	5.82834e-15	0.410892	0.295	0.173	1.07003e-10	FBs	Crip1	up
851	6.85247e-15	0.412689	0.271	0.156	1.25804e-10	FBs	Timp2	up
852	7.2145e-15	0.330069	0.373	0.236	1.32451e-10	FBs	Zfc3h1	up
853	7.52424e-15	0.347716	0.321	0.195	1.38138e-10	FBs	Zfp704	up
854	9.12497e-15	0.365778	0.265	0.15	1.67525e-10	FBs	Rpl39	up
855	9.37958e-15	0.324631	0.412	0.267	1.722e-10	FBs	Apbb1ip	up
856	1.16097e-14	0.316089	0.276	0.158	2.13142e-10	FBs	Rbm28	up
857	1.25903e-14	0.375234	0.255	0.143	2.31145e-10	FBs	Atp10a	up
858	2.31014e-14	0.291159	0.291	0.171	4.24119e-10	FBs	Rps26	up
859	2.37593e-14	0.275603	0.486	0.331	4.36196e-10	FBs	Plpp1	up
860	2.41364e-14	-0.58802	0.626	0.648	4.4312e-10	FBs	Rhoj	down
861	2.41663e-14	0.311329	0.424	0.279	4.43669e-10	FBs	Parp8	up
862	2.66605e-14	0.293701	0.32	0.193	4.8946e-10	FBs	Fgfr2	up
863	3.07497e-14	0.437433	0.26	0.151	5.64533e-10	FBs	Glul	up
864	3.1356e-14	0.477316	0.252	0.146	5.75665e-10	FBs	Hsp90aa1	up
865	3.40732e-14	0.359611	0.361	0.228	6.25549e-10	FBs	Eif3a	up
866	3.86001e-14	0.258048	0.379	0.242	7.08659e-10	FBs	Zfp280d	up
867	4.27001e-14	0.302306	0.351	0.217	7.83932e-10	FBs	Dmxl1	up
868	4.43113e-14	0.345736	0.299	0.179	8.13511e-10	FBs	Rpl32	up
869	4.50348e-14	0.292818	0.321	0.195	8.26794e-10	FBs	Naa15	up
870	5.01658e-14	0.479985	0.272	0.164	9.20993e-10	FBs	Strbp	up
871	6.01269e-14	0.358657	0.336	0.214	1.10387e-09	FBs	Mical2	up
872	6.04925e-14	0.387135	0.268	0.157	1.11058e-09	FBs	Tbc1d12	up
873	6.83781e-14	0.320122	0.312	0.192	1.25535e-09	FBs	Acvr1	up
874	7.31152e-14	0.296469	0.32	0.197	1.34232e-09	FBs	Mt1	up
875	7.9428e-14	0.29626	0.387	0.252	1.45822e-09	FBs	Itga9	up
876	8.15634e-14	0.269805	0.495	0.34	1.49742e-09	FBs	Smurf2	up
877	1.13951e-13	0.296164	0.656	0.5	2.09203e-09	FBs	Fstl1	up
878	1.39997e-13	0.299921	0.252	0.143	2.57021e-09	FBs	Ywhag	up
879	1.91443e-13	0.398981	0.263	0.156	3.5147e-09	FBs	Ep300	up
880	2.07628e-13	0.255625	0.529	0.375	3.81184e-09	FBs	Stat3	up
881	2.26964e-13	0.265235	0.284	0.17	4.16683e-09	FBs	Rab8b	up
882	2.53587e-13	0.303239	0.312	0.192	4.6556e-09	FBs	Piezo1	up
883	2.62457e-13	0.339433	0.326	0.206	4.81845e-09	FBs	P4ha1	up
884	2.78535e-13	0.289132	0.367	0.237	5.11363e-09	FBs	Pvt1	up
885	3.01365e-13	0.344955	0.258	0.155	5.53275e-09	FBs	Col14a1	up
886	3.18829e-13	0.251894	0.373	0.237	5.85338e-09	FBs	Sept7	up
887	3.42026e-13	0.271601	0.399	0.26	6.27926e-09	FBs	Ago3	up
888	3.57358e-13	0.253777	0.304	0.186	6.56073e-09	FBs	Rpl5	up
889	4.42258e-13	-0.951438	0.236	0.306	8.11942e-09	FBs	Ppargc1a	down
890	4.74836e-13	0.34603	0.294	0.182	8.71751e-09	FBs	Psmd1	up
891	4.79697e-13	0.270073	0.324	0.203	8.80676e-09	FBs	Lamp1	up
892	5.08029e-13	0.268935	0.306	0.187	9.32691e-09	FBs	Heatr5a	up
893	6.32372e-13	0.294759	0.464	0.317	1.16097e-08	FBs	Creb3l2	up
894	6.43877e-13	-0.318187	0.868	0.871	1.18209e-08	FBs	Airn	down
895	7.35154e-13	0.254326	0.428	0.288	1.34967e-08	FBs	Tpr	up
896	7.85074e-13	0.270071	0.332	0.21	1.44132e-08	FBs	Eml1	up
897	8.68178e-13	0.385891	0.567	0.424	1.59389e-08	FBs	Fbn1	up
898	8.87349e-13	0.265419	0.446	0.303	1.62908e-08	FBs	Bmpr2	up
899	1.04283e-12	0.33648	0.276	0.168	1.91452e-08	FBs	Pla2g4a	up
900	1.08773e-12	0.261258	0.318	0.196	1.99696e-08	FBs	Caprin1	up
901	1.16559e-12	0.292061	0.319	0.201	2.13992e-08	FBs	Rps25	up
902	1.19401e-12	0.250557	0.395	0.262	2.19208e-08	FBs	R3hdm1	up
903	1.37241e-12	0.298382	0.472	0.333	2.51961e-08	FBs	Scn7a	up
904	1.51395e-12	0.278065	0.411	0.28	2.77946e-08	FBs	Cdk13	up
905	1.62832e-12	0.291378	0.33	0.21	2.98944e-08	FBs	Atxn10	up
906	1.87215e-12	0.297114	0.373	0.247	3.43709e-08	FBs	Ccdc88a	up
907	1.96101e-12	0.288163	0.332	0.212	3.60022e-08	FBs	Rps27	up
908	2.39017e-12	0.270848	0.298	0.185	4.38812e-08	FBs	Gpbp1	up
909	2.74384e-12	0.259091	0.382	0.25	5.03742e-08	FBs	Gli2	up
910	2.94012e-12	0.41528	0.307	0.198	5.39777e-08	FBs	2210408I21Rik	up
911	3.03815e-12	0.273865	0.33	0.213	5.57775e-08	FBs	Tnks	up
912	6.48043e-12	0.250939	0.367	0.243	1.18974e-07	FBs	1110051M20Rik	up
913	7.42261e-12	0.322897	0.311	0.2	1.36272e-07	FBs	S100a6	up
914	7.81029e-12	0.307647	0.265	0.162	1.43389e-07	FBs	Tlk1	up
915	1.02204e-11	0.285357	0.375	0.254	1.87636e-07	FBs	Mllt3	up
916	1.06287e-11	0.261662	0.251	0.149	1.95132e-07	FBs	Prpf39	up
917	1.55506e-11	0.310093	0.255	0.156	2.85493e-07	FBs	Calm2	up
918	1.79506e-11	0.275305	0.312	0.2	3.29556e-07	FBs	Lamp2	up
919	1.91025e-11	0.326427	0.305	0.197	3.50702e-07	FBs	Vps54	up
920	1.94428e-11	0.28736	0.266	0.165	3.56951e-07	FBs	Rpl4	up
921	2.0253e-11	0.258534	0.371	0.25	3.71825e-07	FBs	Tsc22d2	up
922	2.2464e-11	0.354462	0.288	0.183	4.12417e-07	FBs	Tcf20	up
923	2.57268e-11	-0.482046	0.737	0.703	4.72319e-07	FBs	Heg1	down
924	2.66232e-11	0.265992	0.266	0.165	4.88776e-07	FBs	Hdgfrp3	up
925	2.858e-11	0.318901	0.265	0.165	5.24701e-07	FBs	Vkorc1l1	up
926	2.8695e-11	0.329787	0.277	0.176	5.26812e-07	FBs	Ptma	up
927	3.40797e-11	0.269745	0.339	0.223	6.25669e-07	FBs	Sdccag8	up
928	3.91596e-11	0.299567	0.391	0.271	7.18931e-07	FBs	Serping1	up
929	4.20565e-11	0.307057	0.275	0.174	7.72115e-07	FBs	Ranbp2	up
930	6.4457e-11	0.282278	0.365	0.246	1.18337e-06	FBs	Sept11	up
931	1.34582e-10	0.277659	0.358	0.243	2.47078e-06	FBs	Mapk1	up
932	1.60827e-10	-0.659375	0.444	0.479	2.95263e-06	FBs	Sorbs1	down
933	1.76564e-10	0.253007	0.289	0.185	3.24154e-06	FBs	Ptbp3	up
934	2.25022e-10	0.345246	0.26	0.166	4.13118e-06	FBs	Cep112	up
935	2.93902e-10	0.294804	0.264	0.169	5.39575e-06	FBs	Swt1	up
936	3.04714e-10	0.357973	0.513	0.394	5.59425e-06	FBs	Errfi1	up
937	3.99898e-10	0.278857	0.286	0.186	7.34173e-06	FBs	Rpl10a	up
938	4.46321e-10	0.330915	0.269	0.175	8.194e-06	FBs	Col27a1	up
939	6.2134e-10	0.453247	0.639	0.525	1.14072e-05	FBs	Col8a1	up
940	6.49894e-10	-0.351095	0.749	0.74	1.19314e-05	FBs	Slc8a1	down
941	1.28605e-09	-0.900489	0.231	0.286	2.36107e-05	FBs	PISD	down
942	3.42005e-09	0.327094	0.254	0.167	6.27887e-05	FBs	Gm26883	up
943	3.78198e-09	0.313871	0.259	0.174	6.94334e-05	FBs	Zc3h12b	up
944	4.80517e-09	0.2517	0.269	0.177	8.82182e-05	FBs	Itgav	up
945	5.54377e-09	0.29205	0.252	0.167	0.000101778	FBs	Dennd4a	up
946	1.73157e-08	-0.657584	0.337	0.389	0.000317898	FBs	Sema6a	down
947	1.88278e-08	-0.277234	0.881	0.864	0.00034566	FBs	Mast4	down
948	2.04996e-08	0.272117	0.367	0.264	0.000376352	FBs	Adarb1	up
949	2.48952e-08	-0.985775	0.222	0.27	0.000457052	FBs	Col5a3	down
950	6.91872e-08	0.270472	0.769	0.672	0.00127021	FBs	Ldlrad4	up
951	7.17917e-08	-0.281104	0.926	0.872	0.00131802	FBs	Lpl	down
952	8.45597e-08	0.330023	0.405	0.313	0.00155243	FBs	Itgbl1	up
953	2.14758e-07	0.258836	0.256	0.177	0.00394275	FBs	Slc16a2	up
954	1.24832e-06	-0.470185	0.606	0.591	0.0229179	FBs	Pcsk6	down
955	1.89694e-06	0.260299	0.265	0.189	0.0348258	FBs	Sox6	up
