# Supplementary material for: Cardiomyocyte-derived BDNF restricts cardiac fibrosis by decreasing the activity of the TGF-β/Smad2/3 pathway and increasing Smad7 expression
Source: Front Cell Dev Biol. 2026 Apr 28;14:1786720. doi: 10.3389/fcell.2026.1786720 (PMC13161174; doi:10.3389/fcell.2026.1786720)
Supplement: Supplementary file 1 [file DataSheet1.zip › Supplementary data/Supplementary Table S4 KEGG enrichment list of Cardiac Fbs (CFs) DEGs.xlsx]

## Sheet: table s7 FBs kegg enrich
Supplementary Table S4： KEGG enrichment list of Cardiac Fbs (CFs) DEGs (Cardiomyocyte-BDNF-KO vs. WT)
GroupID	subcategory	ID	Description	GeneRatio	BgRatio	pvalue	p.adjust	qvalue	geneID	Count	Upregulated	Downreguated	upCount	downCount	allCount
Human Diseases	Infectious disease: viral	mmu05171	Coronavirus disease - COVID-19	26/124	334/9722	6.14807e-14	1.43463e-11	1.01967e-11	C3/Mapk1/Prkca/Rpl10a/Rpl19/Rpl23/Rpl24/Rpl32/Rpl37/Rpl37a/Rpl38/Rpl39/Rpl4/Rpl5/Rps11/Rps12/Rps13/Rps23/Rps24/Rps25/Rps26/Rps27/Rps27a/Rps29/Rps9/Stat3	26	C3/Mapk1/Prkca/Rpl10a/Rpl19/Rpl23/Rpl24/Rpl32/Rpl37/Rpl37a/Rpl38/Rpl39/Rpl4/Rpl5/Rps11/Rps12/Rps13/Rps23/Rps24/Rps25/Rps26/Rps27/Rps27a/Rps29/Rps9/Stat3		26	0	26
NA	NA	mmu04820	Cytoskeleton in muscle cells	22/124	232/9722	1.22618e-13	1.43463e-11	1.01967e-11	Acta1/Ankrd1/Bgn/Col1a2/Col27a1/Col3a1/Col5a2/Col5a3/Dcn/Des/Dmd/Fbln1/Fbn1/Itga9/Itgav/Myh7/Myl4/Tcap/Tnni3/Vcan/Vim/Xirp2	22	Acta1/Ankrd1/Bgn/Col1a2/Col27a1/Col3a1/Col5a2/Dcn/Des/Fbln1/Fbn1/Itga9/Itgav/Myh7/Vcan/Vim/Xirp2	Col5a3/Dmd/Myl4/Tcap/Tnni3	17	5	22
Genetic Information Processing	Translation	mmu03010	Ribosome	22/124	265/9722	1.85759e-12	1.44892e-10	1.02982e-10	Rpl10a/Rpl19/Rpl23/Rpl24/Rpl32/Rpl37/Rpl37a/Rpl38/Rpl39/Rpl4/Rpl5/Rps11/Rps12/Rps13/Rps23/Rps24/Rps25/Rps26/Rps27/Rps27a/Rps29/Rps9	22	Rpl10a/Rpl19/Rpl23/Rpl24/Rpl32/Rpl37/Rpl37a/Rpl38/Rpl39/Rpl4/Rpl5/Rps11/Rps12/Rps13/Rps23/Rps24/Rps25/Rps26/Rps27/Rps27a/Rps29/Rps9		22	0	22
Organismal Systems	Circulatory system	mmu04261	Adrenergic signaling in cardiomyocytes	11/124	156/9722	4.54017e-06	0.000223912	0.000159146	Atp2a2/Calm2/Creb3l2/Gnai2/Mapk1/Myh7/Myl4/Prkca/Scn7a/Slc8a1/Tnni3	11	Calm2/Creb3l2/Gnai2/Mapk1/Myh7/Prkca/Scn7a	Atp2a2/Myl4/Slc8a1/Tnni3	7	4	11
Human Diseases	Cardiovascular disease	mmu05410	Hypertrophic cardiomyopathy	9/124	100/9722	4.78444e-06	0.000223912	0.000159146	Atp2a2/Des/Dmd/Igf1/Itga9/Itgav/Myh7/Slc8a1/Tnni3	9	Des/Igf1/Itga9/Itgav/Myh7	Atp2a2/Dmd/Slc8a1/Tnni3	5	4	9
Human Diseases	Cardiovascular disease	mmu05414	Dilated cardiomyopathy	9/124	103/9722	6.11318e-06	0.000238414	0.000169453	Atp2a2/Des/Dmd/Igf1/Itga9/Itgav/Myh7/Slc8a1/Tnni3	9	Des/Igf1/Itga9/Itgav/Myh7	Atp2a2/Dmd/Slc8a1/Tnni3	5	4	9
Organismal Systems	Endocrine system	mmu04935	Growth hormone synthesis, secretion and action	9/124	117/9722	1.73223e-05	0.000579059	0.000411567	Creb3l2/Ep300/Gnai2/Igf1/Irs1/Mapk1/Prkca/Socs2/Stat3	9	Creb3l2/Ep300/Gnai2/Igf1/Irs1/Mapk1/Prkca/Socs2/Stat3		9	0	9
Organismal Systems	Digestive system	mmu04974	Protein digestion and absorption	8/124	108/9722	6.77293e-05	0.00198108	0.00140806	Col14a1/Col1a2/Col27a1/Col3a1/Col5a2/Col5a3/Col8a1/Slc8a1	8	Col14a1/Col1a2/Col27a1/Col3a1/Col5a2/Col8a1	Col5a3/Slc8a1	6	2	8
Environmental Information Processing	Signal transduction	mmu04350	TGF-beta signaling pathway	8/124	110/9722	7.71717e-05	0.00200646	0.0014261	Acvr1/Bmpr2/Dcn/Ep300/Fbn1/Mapk1/Smurf2/Tgfbr2	8	Acvr1/Bmpr2/Dcn/Ep300/Fbn1/Mapk1/Smurf2/Tgfbr2		8	0	8
Organismal Systems	Endocrine system	mmu04919	Thyroid hormone signaling pathway	8/124	120/9722	0.000142345	0.00333087	0.00236742	Atp2a2/Ep300/Itgav/Mapk1/Myh7/Plce1/Prkca/Slc16a2	8	Ep300/Itgav/Mapk1/Myh7/Plce1/Prkca/Slc16a2	Atp2a2	7	1	8
Organismal Systems	Immune system	mmu04666	Fc gamma R-mediated phagocytosis	7/124	94/9722	0.000189288	0.00402668	0.00286197	Actr3/Gab2/Gsn/Mapk1/Pla2g4a/Plpp1/Prkca	7	Actr3/Gab2/Gsn/Mapk1/Pla2g4a/Plpp1/Prkca		7	0	7
Human Diseases	Endocrine and metabolic disease	mmu04933	AGE-RAGE signaling pathway in diabetic complications	7/124	101/9722	0.000295522	0.00576269	0.00409584	Col1a2/Col3a1/Mapk1/Plce1/Prkca/Stat3/Tgfbr2	7	Col1a2/Col3a1/Mapk1/Plce1/Prkca/Stat3/Tgfbr2		7	0	7
Environmental Information Processing	Signal transduction	mmu04022	cGMP-PKG signaling pathway	9/124	172/9722	0.000342326	0.00616187	0.00437956	Atp2a2/Calm2/Creb3l2/Gnai2/Irs1/Mapk1/Myh7/Nppb/Slc8a1	9	Calm2/Creb3l2/Gnai2/Irs1/Mapk1/Myh7/Nppb	Atp2a2/Slc8a1	7	2	9
Human Diseases	Cardiovascular disease	mmu05412	Arrhythmogenic right ventricular cardiomyopathy	6/124	86/9722	0.00077996	0.0123313	0.0087645	Atp2a2/Des/Dmd/Itga9/Itgav/Slc8a1	6	Des/Itga9/Itgav	Atp2a2/Dmd/Slc8a1	3	3	6
Environmental Information Processing	Signal transduction	mmu04151	PI3K-Akt signaling pathway	13/124	367/9722	0.000790469	0.0123313	0.0087645	Cdk6/Col1a2/Creb3l2/Fgfr2/Hsp90aa1/Igf1/Irs1/Itga9/Itgav/Mapk1/Pkn2/Prkca/Ywhag	13	Cdk6/Col1a2/Creb3l2/Fgfr2/Hsp90aa1/Igf1/Irs1/Itga9/Itgav/Mapk1/Pkn2/Prkca/Ywhag		13	0	13
Organismal Systems	Nervous system	mmu04730	Long-term depression	5/124	60/9722	0.000970674	0.0141961	0.0100899	Gnai2/Igf1/Mapk1/Pla2g4a/Prkca	5	Gnai2/Igf1/Mapk1/Pla2g4a/Prkca		5	0	5
Cellular Processes	Cellular community - eukaryotes	mmu04520	Adherens junction	6/124	92/9722	0.00111183	0.015304	0.0108773	Ep300/Heg1/Mapk1/Smurf2/Sorbs1/Tgfbr2	6	Ep300/Mapk1/Smurf2/Tgfbr2	Heg1/Sorbs1	4	2	6
Organismal Systems	Excretory system	mmu04960	Aldosterone-regulated sodium reabsorption	4/124	38/9722	0.00133076	0.0164958	0.0117244	Igf1/Irs1/Mapk1/Prkca	4	Igf1/Irs1/Mapk1/Prkca		4	0	4
Organismal Systems	Endocrine system	mmu04926	Relaxin signaling pathway	7/124	130/9722	0.0013394	0.0164958	0.0117244	Col1a2/Col3a1/Creb3l2/Gnai2/Mapk1/Prkca/Tgfbr2	7	Col1a2/Col3a1/Creb3l2/Gnai2/Mapk1/Prkca/Tgfbr2		7	0	7
Organismal Systems	Endocrine system	mmu04916	Melanogenesis	6/124	100/9722	0.00171138	0.0190697	0.0135538	Calm2/Creb3l2/Ep300/Gnai2/Mapk1/Prkca	6	Calm2/Creb3l2/Ep300/Gnai2/Mapk1/Prkca		6	0	6
Human Diseases	Cancer: specific types	mmu05215	Prostate cancer	6/124	100/9722	0.00171138	0.0190697	0.0135538	Creb3l2/Ep300/Fgfr2/Hsp90aa1/Igf1/Mapk1	6	Creb3l2/Ep300/Fgfr2/Hsp90aa1/Igf1/Mapk1		6	0	6
Human Diseases	Cancer: specific types	mmu05223	Non-small cell lung cancer	5/124	72/9722	0.00220248	0.0234264	0.0166503	Cdk6/Kif5b/Mapk1/Prkca/Stat3	5	Cdk6/Kif5b/Mapk1/Prkca/Stat3		5	0	5
Human Diseases	Cancer: specific types	mmu05214	Glioma	5/124	74/9722	0.00248507	0.0245186	0.0174266	Calm2/Cdk6/Igf1/Mapk1/Prkca	5	Calm2/Cdk6/Igf1/Mapk1/Prkca		5	0	5
Human Diseases	Cancer: overview	mmu05203	Viral carcinogenesis	9/124	228/9722	0.00251473	0.0245186	0.0174266	C3/Cdk6/Creb3l2/Ep300/Gsn/H2-D1/Mapk1/Stat3/Ywhag	9	C3/Cdk6/Creb3l2/Ep300/Gsn/H2-D1/Mapk1/Stat3/Ywhag		9	0	9
Human Diseases	Infectious disease: bacterial	mmu05133	Pertussis	5/124	77/9722	0.00295712	0.0276787	0.0196727	C3/Calm2/Gnai2/Mapk1/Serping1	5	C3/Calm2/Gnai2/Mapk1/Serping1		5	0	5
Organismal Systems	Nervous system	mmu04724	Glutamatergic synapse	6/124	115/9722	0.0034614	0.030254	0.021503	Gls/Glul/Gnai2/Mapk1/Pla2g4a/Prkca	6	Gls/Glul/Gnai2/Mapk1/Pla2g4a/Prkca		6	0	6
Human Diseases	Drug resistance: antineoplastic	mmu01521	EGFR tyrosine kinase inhibitor resistance	5/124	80/9722	0.00349084	0.030254	0.021503	Fgfr2/Igf1/Mapk1/Prkca/Stat3	5	Fgfr2/Igf1/Mapk1/Prkca/Stat3		5	0	5
Human Diseases	Cancer: overview	mmu05205	Proteoglycans in cancer	8/124	204/9722	0.00451633	0.0377436	0.0268263	Col1a2/Dcn/Igf1/Itgav/Mapk1/Plce1/Prkca/Stat3	8	Col1a2/Dcn/Igf1/Itgav/Mapk1/Plce1/Prkca/Stat3		8	0	8
Metabolism	Glycan biosynthesis and metabolism	mmu00601	Glycosphingolipid biosynthesis - lacto and neolacto series	3/124	27/9722	0.00473727	0.0382249	0.0271684	B3galt1/B4galt1/St3gal4	3	B3galt1/B4galt1/St3gal4		3	0	3
Human Diseases	Infectious disease: viral	mmu05163	Human cytomegalovirus infection	9/124	254/9722	0.0051294	0.0393044	0.0279357	Calm2/Cdk6/Creb3l2/Gnai2/H2-D1/Itgav/Mapk1/Prkca/Stat3	9	Calm2/Cdk6/Creb3l2/Gnai2/H2-D1/Itgav/Mapk1/Prkca/Stat3		9	0	9
Organismal Systems	Immune system	mmu04611	Platelet activation	6/124	125/9722	0.005207	0.0393044	0.0279357	Apbb1ip/Col1a2/Col3a1/Gnai2/Mapk1/Pla2g4a	6	Apbb1ip/Col1a2/Col3a1/Gnai2/Mapk1/Pla2g4a		6	0	6
Organismal Systems	Circulatory system	mmu04260	Cardiac muscle contraction	5/124	89/9722	0.00550531	0.0402576	0.0286131	Atp2a2/Myh7/Myl4/Slc8a1/Tnni3	5	Myh7	Atp2a2/Myl4/Slc8a1/Tnni3	1	4	5
Organismal Systems	Aging	mmu04211	Longevity regulating pathway	5/124	90/9722	0.00577086	0.0409206	0.0290844	Camkk2/Creb3l2/Igf1/Irs1/Ppargc1a	5	Camkk2/Creb3l2/Igf1/Irs1	Ppargc1a	4	1	5
Environmental Information Processing	Signal transduction	mmu04015	Rap1 signaling pathway	8/124	214/9722	0.00600147	0.0413042	0.029357	Apbb1ip/Calm2/Fgfr2/Gnai2/Igf1/Mapk1/Plce1/Prkca	8	Apbb1ip/Calm2/Fgfr2/Gnai2/Igf1/Mapk1/Plce1/Prkca		8	0	8
Organismal Systems	Endocrine system	mmu04914	Progesterone-mediated oocyte maturation	5/124	93/9722	0.00662161	0.0442702	0.0314651	Cpeb1/Gnai2/Hsp90aa1/Igf1/Mapk1	5	Cpeb1/Gnai2/Hsp90aa1/Igf1/Mapk1		5	0	5
Environmental Information Processing	Signal transduction	mmu04068	FoxO signaling pathway	6/124	133/9722	0.00701195	0.0455777	0.0323944	Ep300/Igf1/Irs1/Mapk1/Stat3/Tgfbr2	6	Ep300/Igf1/Irs1/Mapk1/Stat3/Tgfbr2		6	0	6
Human Diseases	Infectious disease: viral	mmu05167	Kaposi sarcoma-associated herpesvirus infection	8/124	223/9722	0.00763297	0.0482351	0.0342831	C3/Calm2/Cdk6/Ep300/H2-D1/Mapk1/Rps27a/Stat3	8	C3/Calm2/Cdk6/Ep300/H2-D1/Mapk1/Rps27a/Stat3		8	0	8
Environmental Information Processing	Signal transduction	mmu04024	cAMP signaling pathway	8/124	224/9722	0.00783305	0.0482351	0.0342831	Atp2a2/Calm2/Creb3l2/Ep300/Gnai2/Mapk1/Plce1/Tnni3	8	Calm2/Creb3l2/Ep300/Gnai2/Mapk1/Plce1	Atp2a2/Tnni3	6	2	8
Environmental Information Processing	Signal transduction	mmu04371	Apelin signaling pathway	6/124	139/9722	0.00863598	0.050971	0.0362277	Calm2/Gnai2/Mapk1/Myl4/Ppargc1a/Slc8a1	6	Calm2/Gnai2/Mapk1	Myl4/Ppargc1a/Slc8a1	3	3	6
Cellular Processes	Cellular community - eukaryotes	mmu04550	Signaling pathways regulating pluripotency of stem cells	6/124	140/9722	0.00893082	0.050971	0.0362277	Acvr1/Bmpr2/Fgfr2/Igf1/Mapk1/Stat3	6	Acvr1/Bmpr2/Fgfr2/Igf1/Mapk1/Stat3		6	0	6
Organismal Systems	Endocrine system	mmu04910	Insulin signaling pathway	6/124	140/9722	0.00893082	0.050971	0.0362277	Calm2/Irs1/Mapk1/Ppargc1a/Socs2/Sorbs1	6	Calm2/Irs1/Mapk1/Socs2	Ppargc1a/Sorbs1	4	2	6
Organismal Systems	Immune system	mmu04664	Fc epsilon RI signaling pathway	4/124	66/9722	0.00988669	0.055083	0.0391503	Gab2/Mapk1/Pla2g4a/Prkca	4	Gab2/Mapk1/Pla2g4a/Prkca		4	0	4
Organismal Systems	Nervous system	mmu04720	Long-term potentiation	4/124	67/9722	0.0104129	0.0561287	0.0398936	Calm2/Ep300/Mapk1/Prkca	4	Calm2/Ep300/Mapk1/Prkca		4	0	4
Environmental Information Processing	Signal transduction	mmu04014	Ras signaling pathway	8/124	236/9722	0.0105541	0.0561287	0.0398936	Calm2/Fgfr2/Gab2/Igf1/Mapk1/Pla2g4a/Plce1/Prkca	8	Calm2/Fgfr2/Gab2/Igf1/Mapk1/Pla2g4a/Plce1/Prkca		8	0	8
Organismal Systems	Endocrine system	mmu04920	Adipocytokine signaling pathway	4/124	72/9722	0.0133154	0.0684087	0.0486215	Camkk2/Irs1/Ppargc1a/Stat3	4	Camkk2/Irs1/Stat3	Ppargc1a	3	1	4
Organismal Systems	Endocrine system	mmu04921	Oxytocin signaling pathway	6/124	153/9722	0.0134479	0.0684087	0.0486215	Calm2/Camkk2/Gnai2/Mapk1/Pla2g4a/Prkca	6	Calm2/Camkk2/Gnai2/Mapk1/Pla2g4a/Prkca		6	0	6
Human Diseases	Cancer: overview	mmu05206	MicroRNAs in cancer	9/124	303/9722	0.0153063	0.0759722	0.0539973	Bmpr2/Cdk6/Ep300/Gls/Irs1/Mapk1/Prkca/Stat3/Vim	9	Bmpr2/Cdk6/Ep300/Gls/Irs1/Mapk1/Prkca/Stat3/Vim		9	0	9
Human Diseases	Cancer: specific types	mmu05212	Pancreatic cancer	4/124	76/9722	0.015975	0.0759722	0.0539973	Cdk6/Mapk1/Stat3/Tgfbr2	4	Cdk6/Mapk1/Stat3/Tgfbr2		4	0	4
Human Diseases	Cancer: specific types	mmu05220	Chronic myeloid leukemia	4/124	76/9722	0.015975	0.0759722	0.0539973	Cdk6/Gab2/Mapk1/Tgfbr2	4	Cdk6/Gab2/Mapk1/Tgfbr2		4	0	4
Environmental Information Processing	Signal transduction	mmu04066	HIF-1 signaling pathway	5/124	116/9722	0.0162334	0.0759722	0.0539973	Ep300/Igf1/Mapk1/Prkca/Stat3	5	Ep300/Igf1/Mapk1/Prkca/Stat3		5	0	5
Human Diseases	Infectious disease: viral	mmu05161	Hepatitis B	6/124	164/9722	0.0183578	0.08423	0.0598665	Creb3l2/Ep300/Mapk1/Prkca/Stat3/Tgfbr2	6	Creb3l2/Ep300/Mapk1/Prkca/Stat3/Tgfbr2		6	0	6
Cellular Processes	Transport and catabolism	mmu04140	Autophagy - animal	6/124	167/9722	0.0198854	0.0894843	0.063601	Camkk2/Irs1/Lamp1/Lamp2/Mapk1/Rps27a	6	Camkk2/Irs1/Lamp1/Lamp2/Mapk1/Rps27a		6	0	6
Cellular Processes	Cell growth and death	mmu04114	Oocyte meiosis	5/124	123/9722	0.0203959	0.0900497	0.0640029	Calm2/Cpeb1/Igf1/Mapk1/Ywhag	5	Calm2/Cpeb1/Igf1/Mapk1/Ywhag		5	0	5
Human Diseases	Cardiovascular disease	mmu05415	Diabetic cardiomyopathy	7/124	217/9722	0.0209302	0.0906975	0.0644634	Atp2a2/Col1a2/Col3a1/Irs1/Prkca/Tgfbr2/Tnni3	7	Col1a2/Col3a1/Irs1/Prkca/Tgfbr2	Atp2a2/Tnni3	5	2	7
Environmental Information Processing	Signal transduction	mmu04152	AMPK signaling pathway	5/124	127/9722	0.023062	0.0964921	0.0685819	Camkk2/Creb3l2/Igf1/Irs1/Ppargc1a	5	Camkk2/Creb3l2/Igf1/Irs1	Ppargc1a	4	1	5
Human Diseases	Endocrine and metabolic disease	mmu04930	Type II diabetes mellitus	3/124	48/9722	0.0230921	0.0964921	0.0685819	Irs1/Mapk1/Socs2	3	Irs1/Mapk1/Socs2		3	0	3
Human Diseases	Infectious disease: bacterial	mmu05152	Tuberculosis	6/124	180/9722	0.0275063	0.107897	0.0766876	C3/Calm2/Ep300/Lamp1/Lamp2/Mapk1	6	C3/Calm2/Ep300/Lamp1/Lamp2/Mapk1		6	0	6
Organismal Systems	Nervous system	mmu04727	GABAergic synapse	4/124	90/9722	0.027801	0.107897	0.0766876	Gls/Glul/Gnai2/Prkca	4	Gls/Glul/Gnai2/Prkca		4	0	4
Organismal Systems	Endocrine system	mmu04912	GnRH signaling pathway	4/124	90/9722	0.027801	0.107897	0.0766876	Calm2/Mapk1/Pla2g4a/Prkca	4	Calm2/Mapk1/Pla2g4a/Prkca		4	0	4
Organismal Systems	Endocrine system	mmu04915	Estrogen signaling pathway	5/124	134/9722	0.0282519	0.107897	0.0766876	Calm2/Creb3l2/Gnai2/Hsp90aa1/Mapk1	5	Calm2/Creb3l2/Gnai2/Hsp90aa1/Mapk1		5	0	5
Cellular Processes	Cell motility	mmu04810	Regulation of actin cytoskeleton	7/124	232/9722	0.0288154	0.107897	0.0766876	Actr3/Fgfr2/Gsn/Itga9/Itgav/Mapk1/Tmsb4x	7	Actr3/Fgfr2/Gsn/Itga9/Itgav/Mapk1/Tmsb4x		7	0	7
Metabolism	Amino acid metabolism	mmu00220	Arginine biosynthesis	2/124	21/9722	0.028931	0.107897	0.0766876	Gls/Glul	2	Gls/Glul		2	0	2
Organismal Systems	Nervous system	mmu04726	Serotonergic synapse	5/124	135/9722	0.0290491	0.107897	0.0766876	Gnai2/Kcnd2/Mapk1/Pla2g4a/Prkca	5	Gnai2/Mapk1/Pla2g4a/Prkca	Kcnd2	4	1	5
Organismal Systems	Nervous system	mmu04728	Dopaminergic synapse	5/124	136/9722	0.0298604	0.109177	0.0775976	Calm2/Creb3l2/Gnai2/Kif5b/Prkca	5	Calm2/Creb3l2/Gnai2/Kif5b/Prkca		5	0	5
Human Diseases	Cancer: overview	mmu05231	Choline metabolism in cancer	4/124	98/9722	0.0364001	0.129422	0.0919866	Mapk1/Pla2g4a/Plpp1/Prkca	4	Mapk1/Pla2g4a/Plpp1/Prkca		4	0	4
Organismal Systems	Circulatory system	mmu04270	Vascular smooth muscle contraction	5/124	144/9722	0.036867	0.129422	0.0919866	Calm2/Mapk1/Nppb/Pla2g4a/Prkca	5	Calm2/Mapk1/Nppb/Pla2g4a/Prkca		5	0	5
Organismal Systems	Environmental adaptation	mmu04713	Circadian entrainment	4/124	99/9722	0.0375715	0.129422	0.0919866	Calm2/Gnai2/Mapk1/Prkca	4	Calm2/Gnai2/Mapk1/Prkca		4	0	4
Environmental Information Processing	Signal transduction	mmu04370	VEGF signaling pathway	3/124	58/9722	0.0376097	0.129422	0.0919866	Mapk1/Pla2g4a/Prkca	3	Mapk1/Pla2g4a/Prkca		3	0	3
Human Diseases	Cardiovascular disease	mmu05418	Fluid shear stress and atherosclerosis	5/124	148/9722	0.0407199	0.138093	0.0981501	Acvr1/Bmpr2/Calm2/Hsp90aa1/Itgav	5	Acvr1/Bmpr2/Calm2/Hsp90aa1/Itgav		5	0	5
Environmental Information Processing	Signal transduction	mmu04072	Phospholipase D signaling pathway	5/124	149/9722	0.04172	0.138703	0.0985831	Gab2/Mapk1/Pla2g4a/Plpp1/Prkca	5	Gab2/Mapk1/Pla2g4a/Plpp1/Prkca		5	0	5
Human Diseases	Infectious disease: parasitic	mmu05142	Chagas disease	4/124	103/9722	0.0424724	0.138703	0.0985831	C3/Gnai2/Mapk1/Tgfbr2	4	C3/Gnai2/Mapk1/Tgfbr2		4	0	4
Organismal Systems	Aging	mmu04213	Longevity regulating pathway - multiple species	3/124	61/9722	0.0426899	0.138703	0.0985831	Cryab/Igf1/Irs1	3	Cryab/Igf1/Irs1		3	0	3
Organismal Systems	Endocrine system	mmu04922	Glucagon signaling pathway	4/124	104/9722	0.0437516	0.138703	0.0985831	Calm2/Creb3l2/Ep300/Ppargc1a	4	Calm2/Creb3l2/Ep300	Ppargc1a	3	1	4
Cellular Processes	Cellular community - eukaryotes	mmu04510	Focal adhesion	6/124	202/9722	0.0443963	0.138703	0.0985831	Col1a2/Igf1/Itga9/Itgav/Mapk1/Prkca	6	Col1a2/Igf1/Itga9/Itgav/Mapk1/Prkca		6	0	6
Genetic Information Processing	Information processing in viruses	mmu03250	Viral life cycle - HIV-1	3/124	62/9722	0.044456	0.138703	0.0985831	Ep300/Mllt3/Ranbp2	3	Ep300/Mllt3/Ranbp2		3	0	3
Organismal Systems	Immune system	mmu04659	Th17 cell differentiation	4/124	105/9722	0.0450523	0.138714	0.0985909	Hsp90aa1/Mapk1/Stat3/Tgfbr2	4	Hsp90aa1/Mapk1/Stat3/Tgfbr2		4	0	4
Human Diseases	Endocrine and metabolic disease	mmu04931	Insulin resistance	4/124	110/9722	0.0518787	0.157657	0.112055	Creb3l2/Irs1/Ppargc1a/Stat3	4	Creb3l2/Irs1/Stat3	Ppargc1a	3	1	4
Organismal Systems	Nervous system	mmu04725	Cholinergic synapse	4/124	113/9722	0.0562317	0.167313	0.118918	Creb3l2/Gnai2/Mapk1/Prkca	4	Creb3l2/Gnai2/Mapk1/Prkca		4	0	4
Human Diseases	Substance dependence	mmu05031	Amphetamine addiction	3/124	69/9722	0.0578131	0.167313	0.118918	Calm2/Creb3l2/Prkca	3	Calm2/Creb3l2/Prkca		3	0	3
Human Diseases	Cancer: overview	mmu05230	Central carbon metabolism in cancer	3/124	69/9722	0.0578131	0.167313	0.118918	Fgfr2/Gls/Mapk1	3	Fgfr2/Gls/Mapk1		3	0	3
Human Diseases	Cardiovascular disease	mmu05417	Lipid and atherosclerosis	6/124	217/9722	0.0589845	0.167313	0.118918	Calm2/Hsp90aa1/Mapk1/Mib1/Prkca/Stat3	6	Calm2/Hsp90aa1/Mapk1/Mib1/Prkca/Stat3		6	0	6
Human Diseases	Infectious disease: parasitic	mmu05140	Leishmaniasis	3/124	70/9722	0.05986	0.167313	0.118918	C3/Eef1a1/Mapk1	3	C3/Eef1a1/Mapk1		3	0	3
Human Diseases	Cancer: specific types	mmu05221	Acute myeloid leukemia	3/124	70/9722	0.05986	0.167313	0.118918	Mapk1/Stat3/Zbtb16	3	Mapk1/Stat3	Zbtb16	2	1	3
Human Diseases	Neurodegenerative disease	mmu05010	Alzheimer disease	9/124	389/9722	0.0604498	0.167313	0.118918	Apoe/Atp2a2/Calm2/Irs1/Kif5b/Lpl/Mapk1/Psmd1/Rtn4	9	Apoe/Calm2/Irs1/Kif5b/Mapk1/Psmd1/Rtn4	Atp2a2/Lpl	7	2	9
Organismal Systems	Endocrine system	mmu04928	Parathyroid hormone synthesis, secretion and action	4/124	116/9722	0.0607761	0.167313	0.118918	Creb3l2/Gnai2/Mapk1/Prkca	4	Creb3l2/Gnai2/Mapk1/Prkca		4	0	4
Human Diseases	Cancer: specific types	mmu05218	Melanoma	3/124	72/9722	0.0640548	0.174289	0.123876	Cdk6/Igf1/Mapk1	3	Cdk6/Igf1/Mapk1		3	0	3
Organismal Systems	Endocrine system	mmu04917	Prolactin signaling pathway	3/124	74/9722	0.0683822	0.183925	0.130725	Mapk1/Socs2/Stat3	3	Mapk1/Socs2/Stat3		3	0	3
Organismal Systems	Digestive system	mmu04971	Gastric acid secretion	3/124	75/9722	0.0705947	0.187502	0.133267	Calm2/Gnai2/Prkca	3	Calm2/Gnai2/Prkca		3	0	3
Human Diseases	Cancer: overview	mmu05207	Chemical carcinogenesis - receptor activation	6/124	228/9722	0.0713149	0.187502	0.133267	Creb3l2/Gnai2/Hsp90aa1/Mapk1/Prkca/Stat3	6	Creb3l2/Gnai2/Hsp90aa1/Mapk1/Prkca/Stat3		6	0	6
Environmental Information Processing	Signal transduction	mmu04071	Sphingolipid signaling pathway	4/124	126/9722	0.077282	0.200933	0.142814	Gab2/Gnai2/Mapk1/Prkca	4	Gab2/Gnai2/Mapk1/Prkca		4	0	4
Environmental Information Processing	Signaling molecules and interaction	mmu04514	Cell adhesion molecules	5/124	179/9722	0.0786618	0.202273	0.143766	H2-D1/Itga9/Itgav/Negr1/Vcan	5	H2-D1/Itga9/Itgav/Negr1/Vcan		5	0	5
Human Diseases	Cancer: specific types	mmu05216	Thyroid cancer	2/124	37/9722	0.0804992	0.204748	0.145525	Mapk1/Tpr	2	Mapk1/Tpr		2	0	2
Organismal Systems	Development and regeneration	mmu04360	Axon guidance	5/124	181/9722	0.0815996	0.205315	0.145928	Bmpr2/Gnai2/Mapk1/Prkca/Sema6a	5	Bmpr2/Gnai2/Mapk1/Prkca	Sema6a	4	1	5
Cellular Processes	Cell growth and death	mmu04218	Cellular senescence	5/124	182/9722	0.0830903	0.206201	0.146558	Calm2/Cdk6/H2-D1/Mapk1/Tgfbr2	5	Calm2/Cdk6/H2-D1/Mapk1/Tgfbr2		5	0	5
Organismal Systems	Sensory system	mmu04750	Inflammatory mediator regulation of TRP channels	4/124	130/9722	0.084455	0.206201	0.146558	Calm2/Igf1/Pla2g4a/Prkca	4	Calm2/Igf1/Pla2g4a/Prkca		4	0	4
Cellular Processes	Transport and catabolism	mmu04145	Phagosome	5/124	183/9722	0.0845955	0.206201	0.146558	C3/H2-D1/Itgav/Lamp1/Lamp2	5	C3/H2-D1/Itgav/Lamp1/Lamp2		5	0	5
Human Diseases	Infectious disease: viral	mmu05165	Human papillomavirus infection	8/124	359/9722	0.0879651	0.210422	0.149557	Cdk6/Col1a2/Creb3l2/Ep300/H2-D1/Itga9/Itgav/Mapk1	8	Cdk6/Col1a2/Creb3l2/Ep300/H2-D1/Itga9/Itgav/Mapk1		8	0	8
Metabolism	Amino acid metabolism	mmu00250	Alanine, aspartate and glutamate metabolism	2/124	39/9722	0.0881253	0.210422	0.149557	Gls/Glul	2	Gls/Glul		2	0	2
Organismal Systems	Development and regeneration	mmu04380	Osteoclast differentiation	4/124	136/9722	0.0958033	0.226444	0.160946	Atp2a2/Gab2/Mapk1/Tgfbr2	4	Gab2/Mapk1/Tgfbr2	Atp2a2	3	1	4
Cellular Processes	Cellular community - eukaryotes	mmu04540	Gap junction	3/124	86/9722	0.0969701	0.22691	0.161277	Gnai2/Mapk1/Prkca	3	Gnai2/Mapk1/Prkca		3	0	3
Organismal Systems	Digestive system	mmu04970	Salivary secretion	3/124	87/9722	0.0995431	0.230625	0.163917	Calm2/Cst3/Prkca	3	Calm2/Cst3/Prkca		3	0	3
Metabolism	Lipid metabolism	mmu00590	Arachidonic acid metabolism	3/124	89/9722	0.104771	0.236051	0.167774	Pla2g4a/Ptgds/Ptgis	3	Pla2g4a/Ptgds/Ptgis		3	0	3
Environmental Information Processing	Signaling molecules and interaction	mmu04512	ECM-receptor interaction	3/124	89/9722	0.104771	0.236051	0.167774	Col1a2/Itga9/Itgav	3	Col1a2/Itga9/Itgav		3	0	3
Human Diseases	Neurodegenerative disease	mmu05017	Spinocerebellar ataxia	4/124	141/9722	0.105782	0.236051	0.167774	Atp2a2/Atxn10/Prkca/Psmd1	4	Atxn10/Prkca/Psmd1	Atp2a2	3	1	4
Environmental Information Processing	Signal transduction	mmu04020	Calcium signaling pathway	6/124	254/9722	0.10592	0.236051	0.167774	Atp2a2/Calm2/Fgfr2/Plce1/Prkca/Slc8a1	6	Calm2/Fgfr2/Plce1/Prkca	Atp2a2/Slc8a1	4	2	6
Cellular Processes	Cell motility	mmu04814	Motor proteins	5/124	198/9722	0.108874	0.240345	0.170826	Acta1/Kif5b/Myh7/Myl4/Tnni3	5	Acta1/Kif5b/Myh7	Myl4/Tnni3	3	2	5
Human Diseases	Substance dependence	mmu05032	Morphine addiction	3/124	92/9722	0.112812	0.24671	0.175349	Gnai2/Pde7b/Prkca	3	Gnai2/Pde7b/Prkca		3	0	3
Organismal Systems	Immune system	mmu04610	Complement and coagulation cascades	3/124	94/9722	0.1183	0.253965	0.180506	C3/Cfh/Serping1	3	C3/Cfh/Serping1		3	0	3
Human Diseases	Cardiovascular disease	mmu05416	Viral myocarditis	3/124	94/9722	0.1183	0.253965	0.180506	Dmd/H2-D1/Myh7	3	H2-D1/Myh7	Dmd	2	1	3
Environmental Information Processing	Signal transduction	mmu04070	Phosphatidylinositol signaling system	3/124	96/9722	0.123886	0.25867	0.18385	Calm2/Plce1/Prkca	3	Calm2/Plce1/Prkca		3	0	3
Metabolism	Lipid metabolism	mmu00565	Ether lipid metabolism	2/124	48/9722	0.124775	0.25867	0.18385	Pla2g4a/Plpp1	2	Pla2g4a/Plpp1		2	0	2
Human Diseases	Substance dependence	mmu05030	Cocaine addiction	2/124	48/9722	0.124775	0.25867	0.18385	Creb3l2/Gnai2	2	Creb3l2/Gnai2		2	0	2
Human Diseases	Substance dependence	mmu05034	Alcoholism	5/124	207/9722	0.124913	0.25867	0.18385	Calm2/Camkk2/Creb3l2/Gnai2/Mapk1	5	Calm2/Camkk2/Creb3l2/Gnai2/Mapk1		5	0	5
Cellular Processes	Transport and catabolism	mmu04144	Endocytosis	6/124	270/9722	0.130882	0.268083	0.19054	Actr3/Fgfr2/H2-D1/Kif5b/Smurf2/Tgfbr2	6	Actr3/Fgfr2/H2-D1/Kif5b/Smurf2/Tgfbr2		6	0	6
Metabolism	Metabolism of cofactors and vitamins	mmu00130	Ubiquinone and other terpenoid-quinone biosynthesis	1/124	11/9722	0.13175	0.268083	0.19054	Vkorc1l1	1	Vkorc1l1		1	0	1
Organismal Systems	Digestive system	mmu04979	Cholesterol metabolism	2/124	50/9722	0.133353	0.269006	0.191196	Apoe/Lpl	2	Apoe	Lpl	1	1	2
Environmental Information Processing	Signal transduction	mmu04150	mTOR signaling pathway	4/124	158/9722	0.142983	0.283475	0.20148	Igf1/Irs1/Mapk1/Prkca	4	Igf1/Irs1/Mapk1/Prkca		4	0	4
Environmental Information Processing	Signal transduction	mmu04390	Hippo signaling pathway	4/124	158/9722	0.142983	0.283475	0.20148	Bmpr2/Gli2/Tgfbr2/Ywhag	4	Bmpr2/Gli2/Tgfbr2/Ywhag		4	0	4
Organismal Systems	Endocrine system	mmu04925	Aldosterone synthesis and secretion	3/124	103/9722	0.14416	0.283475	0.20148	Calm2/Creb3l2/Prkca	3	Calm2/Creb3l2/Prkca		3	0	3
Human Diseases	Endocrine and metabolic disease	mmu04934	Cushing syndrome	4/124	162/9722	0.152408	0.297196	0.211232	Cdk6/Creb3l2/Gnai2/Mapk1	4	Cdk6/Creb3l2/Gnai2/Mapk1		4	0	4
Organismal Systems	Digestive system	mmu04978	Mineral absorption	2/124	55/9722	0.155342	0.300414	0.213519	Mt1/Slc8a1	2	Mt1	Slc8a1	1	1	2
Human Diseases	Infectious disease: parasitic	mmu05146	Amoebiasis	3/124	108/9722	0.159271	0.303262	0.215544	Col1a2/Col3a1/Prkca	3	Col1a2/Col3a1/Prkca		3	0	3
Human Diseases	Cancer: overview	mmu05202	Transcriptional misregulation in cancer	5/124	226/9722	0.162078	0.303262	0.215544	Igf1/Mllt3/Pbx3/Tgfbr2/Zbtb16	5	Igf1/Mllt3/Pbx3/Tgfbr2	Zbtb16	4	1	5
Human Diseases	Infectious disease: parasitic	mmu05145	Toxoplasmosis	3/124	109/9722	0.16235	0.303262	0.215544	Gnai2/Mapk1/Stat3	3	Gnai2/Mapk1/Stat3		3	0	3
Organismal Systems	Endocrine system	mmu04923	Regulation of lipolysis in adipocytes	2/124	57/9722	0.164324	0.303262	0.215544	Gnai2/Irs1	2	Gnai2/Irs1		2	0	2
Human Diseases	Infectious disease: viral	mmu05160	Hepatitis C	4/124	167/9722	0.164514	0.303262	0.215544	Cdk6/Mapk1/Stat3/Ywhag	4	Cdk6/Mapk1/Stat3/Ywhag		4	0	4
Metabolism	Glycan biosynthesis and metabolism	mmu00533	Glycosaminoglycan biosynthesis - keratan sulfate	1/124	14/9722	0.164591	0.303262	0.215544	B4galt1	1	B4galt1		1	0	1
Human Diseases	Infectious disease: viral	mmu05169	Epstein-Barr virus infection	5/124	228/9722	0.16623	0.303889	0.215989	Cdk6/H2-D1/Psmd1/Stat3/Vim	5	Cdk6/H2-D1/Psmd1/Stat3/Vim		5	0	5
Environmental Information Processing	Signal transduction	mmu04340	Hedgehog signaling pathway	2/124	58/9722	0.16885	0.306285	0.217693	Gli2/Smurf2	2	Gli2/Smurf2		2	0	2
Human Diseases	Infectious disease: bacterial	mmu05134	Legionellosis	2/124	60/9722	0.177963	0.320334	0.227678	C3/Eef1a1	2	C3/Eef1a1		2	0	2
Human Diseases	Infectious disease: viral	mmu05164	Influenza A	4/124	173/9722	0.179483	0.320604	0.227869	Cdk6/Ep300/Mapk1/Prkca	4	Cdk6/Ep300/Mapk1/Prkca		4	0	4
Environmental Information Processing	Signal transduction	mmu04010	MAPK signaling pathway	6/124	299/9722	0.18251	0.321176	0.228276	Fgfr2/Igf1/Mapk1/Pla2g4a/Prkca/Tgfbr2	6	Fgfr2/Igf1/Mapk1/Pla2g4a/Prkca/Tgfbr2		6	0	6
Organismal Systems	Excretory system	mmu04961	Endocrine and other factor-regulated calcium reabsorption	2/124	61/9722	0.182549	0.321176	0.228276	Prkca/Slc8a1	2	Prkca	Slc8a1	1	1	2
Human Diseases	Cancer: specific types	mmu05225	Hepatocellular carcinoma	4/124	175/9722	0.184573	0.322315	0.229086	Cdk6/Mapk1/Prkca/Tgfbr2	4	Cdk6/Mapk1/Prkca/Tgfbr2		4	0	4
Cellular Processes	Cell growth and death	mmu04217	Necroptosis	4/124	177/9722	0.189711	0.325177	0.23112	Glul/Hsp90aa1/Pla2g4a/Stat3	4	Glul/Hsp90aa1/Pla2g4a/Stat3		4	0	4
Genetic Information Processing	Translation	mmu03013	Nucleocytoplasmic transport	3/124	118/9722	0.190825	0.325177	0.23112	Eef1a1/Ranbp2/Tpr	3	Eef1a1/Ranbp2/Tpr		3	0	3
Metabolism	Lipid metabolism	mmu00561	Glycerolipid metabolism	2/124	63/9722	0.191771	0.325177	0.23112	Lpl/Plpp1	2	Plpp1	Lpl	1	1	2
Organismal Systems	Endocrine system	mmu04929	GnRH secretion	2/124	63/9722	0.191771	0.325177	0.23112	Mapk1/Prkca	2	Mapk1/Prkca		2	0	2
Human Diseases	Infectious disease: viral	mmu05170	Human immunodeficiency virus 1 infection	5/124	241/9722	0.194213	0.32595	0.23167	Calm2/Gnai2/H2-D1/Mapk1/Prkca	5	Calm2/Gnai2/H2-D1/Mapk1/Prkca		5	0	5
Metabolism	Energy metabolism	mmu00910	Nitrogen metabolism	1/124	17/9722	0.196199	0.32595	0.23167	Glul	1	Glul		1	0	1
Organismal Systems	Endocrine system	mmu04913	Ovarian steroidogenesis	2/124	64/9722	0.196406	0.32595	0.23167	Igf1/Pla2g4a	2	Igf1/Pla2g4a		2	0	2
Organismal Systems	Nervous system	mmu04722	Neurotrophin signaling pathway	3/124	121/9722	0.200589	0.330548	0.234938	Calm2/Irs1/Mapk1	3	Calm2/Irs1/Mapk1		3	0	3
Organismal Systems	Immune system	mmu04650	Natural killer cell mediated cytotoxicity	3/124	122/9722	0.203871	0.333606	0.237111	H2-D1/Mapk1/Prkca	3	H2-D1/Mapk1/Prkca		3	0	3
Human Diseases	Infectious disease: viral	mmu05166	Human T-cell leukemia virus 1 infection	5/124	247/9722	0.207662	0.337451	0.239844	Creb3l2/Ep300/H2-D1/Mapk1/Tgfbr2	5	Creb3l2/Ep300/H2-D1/Mapk1/Tgfbr2		5	0	5
Human Diseases	Infectious disease: bacterial	mmu05132	Salmonella infection	5/124	252/9722	0.219101	0.353584	0.25131	Actr3/Hsp90aa1/Kif5b/Mapk1/Rhoj	5	Actr3/Hsp90aa1/Kif5b/Mapk1	Rhoj	4	1	5
Human Diseases	Cancer: specific types	mmu05211	Renal cell carcinoma	2/124	70/9722	0.224472	0.359771	0.255707	Ep300/Mapk1	2	Ep300/Mapk1		2	0	2
Organismal Systems	Endocrine system	mmu04918	Thyroid hormone synthesis	2/124	74/9722	0.243354	0.387016	0.275072	Creb3l2/Prkca	2	Creb3l2/Prkca		2	0	2
Organismal Systems	Excretory system	mmu04964	Proximal tubule bicarbonate reclamation	1/124	22/9722	0.246264	0.387016	0.275072	Gls	1	Gls		1	0	1
Cellular Processes	Transport and catabolism	mmu04142	Lysosome	3/124	135/9722	0.247533	0.387016	0.275072	Dmxl1/Lamp1/Lamp2	3	Dmxl1/Lamp1/Lamp2		3	0	3
Cellular Processes	Cell growth and death	mmu04115	p53 signaling pathway	2/124	75/9722	0.248087	0.387016	0.275072	Cdk6/Igf1	2	Cdk6/Igf1		2	0	2
Human Diseases	Infectious disease: bacterial	mmu05135	Yersinia infection	3/124	136/9722	0.250956	0.388898	0.27641	Actr3/Mapk1/Pkn2	3	Actr3/Mapk1/Pkn2		3	0	3
Organismal Systems	Endocrine system	mmu04924	Renin secretion	2/124	76/9722	0.252824	0.389216	0.276635	Calm2/Gnai2	2	Calm2/Gnai2		2	0	2
Metabolism	Glycan biosynthesis and metabolism	mmu00515	Mannose type O-glycan biosynthesis	1/124	23/9722	0.255899	0.391375	0.278171	B4galt1	1	B4galt1		1	0	1
Human Diseases	Endocrine and metabolic disease	mmu04936	Alcoholic liver disease	3/124	141/9722	0.268169	0.407478	0.289616	C3/Camkk2/Ppargc1a	3	C3/Camkk2	Ppargc1a	2	1	3
Human Diseases	Neurodegenerative disease	mmu05012	Parkinson disease	5/124	274/9722	0.27152	0.409908	0.291342	Calm2/Gnai2/Kif5b/Psmd1/Rps27a	5	Calm2/Gnai2/Kif5b/Psmd1/Rps27a		5	0	5
Metabolism	Lipid metabolism	mmu00592	alpha-Linolenic acid metabolism	1/124	25/9722	0.274805	0.412208	0.292977	Pla2g4a	1	Pla2g4a		1	0	1
Human Diseases	Cancer: specific types	mmu05224	Breast cancer	3/124	147/9722	0.289002	0.430584	0.306038	Cdk6/Igf1/Mapk1	3	Cdk6/Igf1/Mapk1		3	0	3
Environmental Information Processing	Signal transduction	mmu04012	ErbB signaling pathway	2/124	84/9722	0.290737	0.430584	0.306038	Mapk1/Prkca	2	Mapk1/Prkca		2	0	2
Organismal Systems	Sensory system	mmu04744	Phototransduction	1/124	27/9722	0.293234	0.431552	0.306726	Calm2	1	Calm2		1	0	1
Human Diseases	Cancer: specific types	mmu05226	Gastric cancer	3/124	150/9722	0.299469	0.436305	0.310105	Fgfr2/Mapk1/Tgfbr2	3	Fgfr2/Mapk1/Tgfbr2		3	0	3
Organismal Systems	Endocrine system	mmu04911	Insulin secretion	2/124	86/9722	0.300193	0.436305	0.310105	Creb3l2/Prkca	2	Creb3l2/Prkca		2	0	2
Organismal Systems	Immune system	mmu04612	Antigen processing and presentation	2/124	87/9722	0.304914	0.439577	0.31243	H2-D1/Hsp90aa1	2	H2-D1/Hsp90aa1		2	0	2
Human Diseases	Cancer: specific types	mmu05210	Colorectal cancer	2/124	88/9722	0.30963	0.439577	0.31243	Mapk1/Tgfbr2	2	Mapk1/Tgfbr2		2	0	2
Human Diseases	Cancer: overview	mmu05235	PD-L1 expression and PD-1 checkpoint pathway in cancer	2/124	88/9722	0.30963	0.439577	0.31243	Mapk1/Stat3	2	Mapk1/Stat3		2	0	2
Organismal Systems	Nervous system	mmu04723	Retrograde endocannabinoid signaling	3/124	153/9722	0.309958	0.439577	0.31243	Gnai2/Mapk1/Prkca	3	Gnai2/Mapk1/Prkca		3	0	3
Organismal Systems	Endocrine system	mmu03320	PPAR signaling pathway	2/124	89/9722	0.314339	0.443105	0.314937	Lpl/Sorbs1	2		Lpl/Sorbs1	0	2	2
Cellular Processes	Cell growth and death	mmu04110	Cell cycle	3/124	157/9722	0.323964	0.453937	0.322636	Cdk6/Ep300/Ywhag	3	Cdk6/Ep300/Ywhag		3	0	3
Human Diseases	Drug resistance: antineoplastic	mmu01522	Endocrine resistance	2/124	93/9722	0.333103	0.457144	0.324916	Igf1/Mapk1	2	Igf1/Mapk1		2	0	2
Organismal Systems	Immune system	mmu04657	IL-17 signaling pathway	2/124	93/9722	0.333103	0.457144	0.324916	Hsp90aa1/Mapk1	2	Hsp90aa1/Mapk1		2	0	2
Metabolism	Carbohydrate metabolism	mmu00052	Galactose metabolism	1/124	32/9722	0.3373	0.457144	0.324916	B4galt1	1	B4galt1		1	0	1
Metabolism	Carbohydrate metabolism	mmu00630	Glyoxylate and dicarboxylate metabolism	1/124	32/9722	0.3373	0.457144	0.324916	Glul	1	Glul		1	0	1
Human Diseases	Cancer: specific types	mmu05222	Small cell lung cancer	2/124	94/9722	0.337773	0.457144	0.324916	Cdk6/Itgav	2	Cdk6/Itgav		2	0	2
Cellular Processes	Transport and catabolism	mmu04148	Efferocytosis	3/124	161/9722	0.337974	0.457144	0.324916	Atp2a2/Itgav/Mapk1	3	Itgav/Mapk1	Atp2a2	2	1	3
Metabolism	Lipid metabolism	mmu00564	Glycerophospholipid metabolism	2/124	98/9722	0.35635	0.477094	0.339095	Pla2g4a/Plpp1	2	Pla2g4a/Plpp1		2	0	2
Human Diseases	Neurodegenerative disease	mmu05016	Huntington disease	5/124	308/9722	0.356801	0.477094	0.339095	Creb3l2/Ep300/Kif5b/Ppargc1a/Psmd1	5	Creb3l2/Ep300/Kif5b/Psmd1	Ppargc1a	4	1	5
Cellular Processes	Transport and catabolism	mmu04137	Mitophagy - animal	2/124	101/9722	0.370164	0.492149	0.349796	Rps27a/Smurf2	2	Rps27a/Smurf2		2	0	2
Environmental Information Processing	Signal transduction	mmu04630	JAK-STAT signaling pathway	3/124	171/9722	0.372905	0.492993	0.350395	Ep300/Socs2/Stat3	3	Ep300/Socs2/Stat3		3	0	3
Human Diseases	Infectious disease: parasitic	mmu05143	African trypanosomiasis	1/124	39/9722	0.394448	0.518544	0.368556	Prkca	1	Prkca		1	0	1
Human Diseases	Cancer: specific types	mmu05219	Bladder cancer	1/124	41/9722	0.409859	0.535793	0.380816	Mapk1	1	Mapk1		1	0	1
Human Diseases	Neurodegenerative disease	mmu05022	Pathways of neurodegeneration - multiple diseases	7/124	481/9722	0.415974	0.540338	0.384046	Atp2a2/Calm2/Kif5b/Mapk1/Prkca/Psmd1/Rps27a	7	Calm2/Kif5b/Mapk1/Prkca/Psmd1/Rps27a	Atp2a2	6	1	7
Organismal Systems	Immune system	mmu04625	C-type lectin receptor signaling pathway	2/124	112/9722	0.419741	0.540338	0.384046	Calm2/Mapk1	2	Calm2/Mapk1		2	0	2
Metabolism	Glycan biosynthesis and metabolism	mmu00513	Various types of N-glycan biosynthesis	1/124	43/9722	0.424881	0.540338	0.384046	B4galt1	1	B4galt1		1	0	1
Metabolism	Glycan biosynthesis and metabolism	mmu00514	Other types of O-glycan biosynthesis	1/124	43/9722	0.424881	0.540338	0.384046	B4galt1	1	B4galt1		1	0	1
Organismal Systems	Digestive system	mmu04975	Fat digestion and absorption	1/124	43/9722	0.424881	0.540338	0.384046	Plpp1	1	Plpp1		1	0	1
Organismal Systems	Excretory system	mmu04962	Vasopressin-regulated water reabsorption	1/124	44/9722	0.432249	0.54465	0.387111	Creb3l2	1	Creb3l2		1	0	1
Organismal Systems	Digestive system	mmu04972	Pancreatic secretion	2/124	115/9722	0.432927	0.54465	0.387111	Atp2a2/Prkca	2	Prkca	Atp2a2	1	1	2
Environmental Information Processing	Signal transduction	mmu04668	TNF signaling pathway	2/124	118/9722	0.445954	0.557465	0.396219	Creb3l2/Mapk1	2	Creb3l2/Mapk1		2	0	2
Organismal Systems	Immune system	mmu04062	Chemokine signaling pathway	3/124	193/9722	0.448242	0.557465	0.396219	Gnai2/Mapk1/Stat3	3	Gnai2/Mapk1/Stat3		3	0	3
Organismal Systems	Immune system	mmu04670	Leukocyte transendothelial migration	2/124	119/9722	0.45026	0.557465	0.396219	Gnai2/Prkca	2	Gnai2/Prkca		2	0	2
Genetic Information Processing	Folding, sorting and degradation	mmu03050	Proteasome	1/124	47/9722	0.453796	0.558885	0.397228	Psmd1	1	Psmd1		1	0	1
Human Diseases	Neurodegenerative disease	mmu05020	Prion disease	4/124	273/9722	0.461599	0.56552	0.401944	Creb3l2/Kif5b/Mapk1/Psmd1	4	Creb3l2/Kif5b/Mapk1/Psmd1		4	0	4
Human Diseases	Infectious disease: bacterial	mmu05150	Staphylococcus aureus infection	2/124	128/9722	0.488146	0.594928	0.422846	C3/Cfh	2	C3/Cfh		2	0	2
Metabolism	Glycan biosynthesis and metabolism	mmu00510	N-Glycan biosynthesis	1/124	53/9722	0.494485	0.599532	0.426118	B4galt1	1	B4galt1		1	0	1
Organismal Systems	Immune system	mmu04613	Neutrophil extracellular trap formation	3/124	209/9722	0.500759	0.601162	0.427277	C3/Mapk1/Prkca	3	C3/Mapk1/Prkca		3	0	3
Metabolism	Amino acid metabolism	mmu00330	Arginine and proline metabolism	1/124	54/9722	0.500968	0.601162	0.427277	P4ha1	1	P4ha1		1	0	1
Metabolism	Lipid metabolism	mmu00591	Linoleic acid metabolism	1/124	55/9722	0.507369	0.602662	0.428342	Pla2g4a	1	Pla2g4a		1	0	1
Metabolism	Lipid metabolism	mmu00600	Sphingolipid metabolism	1/124	55/9722	0.507369	0.602662	0.428342	Plpp1	1	Plpp1		1	0	1
Organismal Systems	Immune system	mmu04621	NOD-like receptor signaling pathway	3/124	216/9722	0.522946	0.618027	0.439263	Hsp90aa1/Mapk1/Pkn2	3	Hsp90aa1/Mapk1/Pkn2		3	0	3
Human Diseases	Cancer: specific types	mmu05213	Endometrial cancer	1/124	58/9722	0.526086	0.618614	0.43968	Mapk1	1	Mapk1		1	0	1
Human Diseases	Immune disease	mmu05330	Allograft rejection	1/124	60/9722	0.53817	0.626526	0.445304	H2-D1	1	H2-D1		1	0	1
Human Diseases	Immune disease	mmu05332	Graft-versus-host disease	1/124	60/9722	0.53817	0.626526	0.445304	H2-D1	1	H2-D1		1	0	1
Human Diseases	Immune disease	mmu05321	Inflammatory bowel disease	1/124	62/9722	0.549949	0.634341	0.450858	Stat3	1	Stat3		1	0	1
Human Diseases	Infectious disease: viral	mmu05162	Measles	2/124	145/9722	0.555132	0.634341	0.450858	Cdk6/Stat3	2	Cdk6/Stat3		2	0	2
Environmental Information Processing	Signal transduction	mmu04330	Notch signaling pathway	1/124	63/9722	0.555726	0.634341	0.450858	Ep300	1	Ep300		1	0	1
Human Diseases	Cancer: specific types	mmu05217	Basal cell carcinoma	1/124	63/9722	0.555726	0.634341	0.450858	Gli2	1	Gli2		1	0	1
Genetic Information Processing	Translation	mmu00970	Aminoacyl-tRNA biosynthesis	1/124	66/9722	0.572619	0.650451	0.462309	Lars2	1	Lars2		1	0	1
Human Diseases	Endocrine and metabolic disease	mmu04940	Type I diabetes mellitus	1/124	67/9722	0.578108	0.653513	0.464485	H2-D1	1	H2-D1		1	0	1
Genetic Information Processing	Folding, sorting and degradation	mmu04120	Ubiquitin mediated proteolysis	2/124	154/9722	0.588031	0.659492	0.468735	Rps27a/Smurf2	2	Rps27a/Smurf2		2	0	2
Organismal Systems	Environmental adaptation	mmu04714	Thermogenesis	3/124	238/9722	0.589034	0.659492	0.468735	Creb3l2/Nppb/Ppargc1a	3	Creb3l2/Nppb	Ppargc1a	2	1	3
Metabolism	Carbohydrate metabolism	mmu00562	Inositol phosphate metabolism	1/124	72/9722	0.604518	0.670413	0.476497	Plce1	1	Plce1		1	0	1
Organismal Systems	Endocrine system	mmu04927	Cortisol synthesis and secretion	1/124	72/9722	0.604518	0.670413	0.476497	Creb3l2	1	Creb3l2		1	0	1
Human Diseases	Immune disease	mmu05320	Autoimmune thyroid disease	1/124	76/9722	0.62446	0.689262	0.489894	H2-D1	1	H2-D1		1	0	1
Human Diseases	Infectious disease: bacterial	mmu05100	Bacterial invasion of epithelial cells	1/124	77/9722	0.629287	0.69133	0.491364	Actr3	1	Actr3		1	0	1
Metabolism	Global and overview maps	mmu01230	Biosynthesis of amino acids	1/124	79/9722	0.638759	0.695278	0.49417	Glul	1	Glul		1	0	1
Cellular Processes	Cellular community - eukaryotes	mmu04530	Tight junction	2/124	169/9722	0.638824	0.695278	0.49417	Actr3/Rab8b	2	Actr3/Rab8b		2	0	2
Human Diseases	Drug resistance: antineoplastic	mmu01524	Platinum drug resistance	1/124	81/9722	0.64799	0.701989	0.49894	Mapk1	1	Mapk1		1	0	1
Genetic Information Processing	Folding, sorting and degradation	mmu04141	Protein processing in endoplasmic reticulum	2/124	175/9722	0.657734	0.706008	0.501796	Cryab/Hsp90aa1	2	Cryab/Hsp90aa1		2	0	2
Environmental Information Processing	Signal transduction	mmu04310	Wnt signaling pathway	2/124	175/9722	0.657734	0.706008	0.501796	Ep300/Prkca	2	Ep300/Prkca		2	0	2
Organismal Systems	Immune system	mmu04662	B cell receptor signaling pathway	1/124	84/9722	0.6614	0.706701	0.502289	Mapk1	1	Mapk1		1	0	1
Genetic Information Processing	Chromosome	mmu03083	Polycomb repressive complex	1/124	87/9722	0.674303	0.717213	0.50976	Ep300	1	Ep300		1	0	1
Organismal Systems	Immune system	mmu04658	Th1 and Th2 cell differentiation	1/124	88/9722	0.678494	0.718406	0.510608	Mapk1	1	Mapk1		1	0	1
Human Diseases	Neurodegenerative disease	mmu05014	Amyotrophic lateral sclerosis	4/124	375/9722	0.710263	0.748655	0.532108	Kif5b/Psmd1/Ranbp2/Tpr	4	Kif5b/Psmd1/Ranbp2/Tpr		4	0	4
Environmental Information Processing	Signaling molecules and interaction	mmu04060	Cytokine-cytokine receptor interaction	3/124	294/9722	0.729185	0.765154	0.543834	Acvr1/Bmpr2/Tgfbr2	3	Acvr1/Bmpr2/Tgfbr2		3	0	3
Organismal Systems	Immune system	mmu04620	Toll-like receptor signaling pathway	1/124	104/9722	0.738724	0.771702	0.548488	Mapk1	1	Mapk1		1	0	1
Organismal Systems	Immune system	mmu04660	T cell receptor signaling pathway	1/124	122/9722	0.793191	0.824918	0.586312	Mapk1	1	Mapk1		1	0	1
Genetic Information Processing	Translation	mmu03008	Ribosome biogenesis in eukaryotes	1/124	125/9722	0.801102	0.82946	0.58954	Rbm28	1	Rbm28		1	0	1
Metabolism	Nucleotide metabolism	mmu00230	Purine metabolism	1/124	134/9722	0.82308	0.847088	0.602069	Pde7b	1	Pde7b		1	0	1
Cellular Processes	Cell growth and death	mmu04210	Apoptosis	1/124	135/9722	0.825368	0.847088	0.602069	Mapk1	1	Mapk1		1	0	1
Human Diseases	Immune disease	mmu05322	Systemic lupus erythematosus	1/124	150/9722	0.856368	0.875023	0.621923	C3	1	C3		1	0	1
Metabolism	Global and overview maps	mmu01240	Biosynthesis of cofactors	1/124	152/9722	0.860065	0.875023	0.621923	Vkorc1l1	1	Vkorc1l1		1	0	1
Human Diseases	Endocrine and metabolic disease	mmu04932	Non-alcoholic fatty liver disease	1/124	162/9722	0.877183	0.888575	0.631556	Irs1	1	Irs1		1	0	1
Human Diseases	Cancer: overview	mmu05208	Chemical carcinogenesis - reactive oxygen species	1/124	229/9722	0.948944	0.957125	0.680278	Mapk1	1	Mapk1		1	0	1
Human Diseases	Infectious disease: viral	mmu05168	Herpes simplex virus 1 infection	2/124	462/9722	0.98331	0.987531	0.701889	C3/H2-D1	2	C3/H2-D1		2	0	2
Environmental Information Processing	Signaling molecules and interaction	mmu04080	Neuroactive ligand-receptor interaction	1/124	390/9722	0.993963	0.993963	0.706461	C3	1	C3		1	0	1
