# Supplementary material for: Cardiomyocyte-derived BDNF restricts cardiac fibrosis by decreasing the activity of the TGF-β/Smad2/3 pathway and increasing Smad7 expression
Source: Front Cell Dev Biol. 2026 Apr 28;14:1786720. doi: 10.3389/fcell.2026.1786720 (PMC13161174; doi:10.3389/fcell.2026.1786720)
Supplement: Supplementary file 1 [file DataSheet1.zip › Supplementary data/Supplementary Table S5 GO enrichment list of Cardiac Fbs (CFs) DEGs.xlsx]

## Sheet: FBs_go_out
Supplementary Table S5: GO enrichment list of Cardiac Fbs (CFs) DEGs (Cardiomyocyte-BDNF-KO vs. WT)
GroupID	ID	Description	GeneRatio	BgRatio	pvalue	p.adjust	qvalue	geneID	Count	Upregulated	Downreguated	upCount	downCount	allCount
CC	GO:0022626	cytosolic ribosome	24/188	142/28618	4.3912e-27	1.4974e-24	1.09087e-24	Eef1a1/Ppargc1a/Rpl10a/Rpl19/Rpl23/Rpl24/Rpl32/Rpl37/Rpl37a/Rpl38/Rpl39/Rpl4/Rpl5/Rps11/Rps12/Rps13/Rps23/Rps24/Rps25/Rps26/Rps27/Rps27a/Rps29/Rps9	24	Eef1a1/Rpl10a/Rpl19/Rpl23/Rpl24/Rpl32/Rpl37/Rpl37a/Rpl38/Rpl39/Rpl4/Rpl5/Rps11/Rps12/Rps13/Rps23/Rps24/Rps25/Rps26/Rps27/Rps27a/Rps29/Rps9	Ppargc1a	23	1	24
BP	GO:0002181	cytoplasmic translation	22/186	153/28905	1.75102e-23	6.06905e-20	4.07712e-20	Cpeb1/Eif3a/Rpl10a/Rpl19/Rpl23/Rpl24/Rpl32/Rpl37a/Rpl38/Rpl39/Rpl4/Rpl5/Rps11/Rps12/Rps13/Rps23/Rps24/Rps25/Rps26/Rps27a/Rps29/Rps9	22	Cpeb1/Eif3a/Rpl10a/Rpl19/Rpl23/Rpl24/Rpl32/Rpl37a/Rpl38/Rpl39/Rpl4/Rpl5/Rps11/Rps12/Rps13/Rps23/Rps24/Rps25/Rps26/Rps27a/Rps29/Rps9		22	0	22
MF	GO:0003735	structural constituent of ribosome	22/188	178/28396	9.95299e-22	4.62814e-19	3.49926e-19	Rpl10a/Rpl19/Rpl23/Rpl24/Rpl32/Rpl37/Rpl37a/Rpl38/Rpl39/Rpl4/Rpl5/Rps11/Rps12/Rps13/Rps23/Rps24/Rps25/Rps26/Rps27/Rps27a/Rps29/Rps9	22	Rpl10a/Rpl19/Rpl23/Rpl24/Rpl32/Rpl37/Rpl37a/Rpl38/Rpl39/Rpl4/Rpl5/Rps11/Rps12/Rps13/Rps23/Rps24/Rps25/Rps26/Rps27/Rps27a/Rps29/Rps9		22	0	22
CC	GO:0062023	collagen-containing extracellular matrix	26/188	396/28618	1.44532e-18	1.23213e-16	8.9762e-17	Adamts2/Bgn/Ccdc80/Col14a1/Col1a2/Col27a1/Col3a1/Col5a2/Col5a3/Col8a1/Cst3/Dcn/Fbln1/Fbn1/Fgfr2/Hsp90aa1/Igf1/Lgals1/Mfap5/Mgp/Pcsk6/S100a6/Serping1/Sparc/Timp2/Vcan	26	Adamts2/Bgn/Ccdc80/Col14a1/Col1a2/Col27a1/Col3a1/Col5a2/Col8a1/Cst3/Dcn/Fbln1/Fbn1/Fgfr2/Hsp90aa1/Igf1/Lgals1/Mfap5/Mgp/S100a6/Serping1/Sparc/Timp2/Vcan	Col5a3/Pcsk6	24	2	26
MF	GO:0005201	extracellular matrix structural constituent	14/188	145/28396	9.75588e-13	2.26824e-10	1.71498e-10	Bgn/Col14a1/Col1a2/Col27a1/Col3a1/Col5a2/Col5a3/Col8a1/Dcn/Fbln1/Fbn1/Mfap5/Sparc/Vcan	14	Bgn/Col14a1/Col1a2/Col27a1/Col3a1/Col5a2/Col8a1/Dcn/Fbln1/Fbn1/Mfap5/Sparc/Vcan	Col5a3	13	1	14
BP	GO:0061448	connective tissue development	18/186	318/28905	3.0892e-12	2.14143e-09	1.43859e-09	Bgn/Bmpr2/Cfh/Col27a1/Col3a1/Creb3l2/Dmd/Ep300/Errfi1/Gli2/Igf1/Lpl/Mgp/Ppargc1a/Prkca/Sox6/Tgfbr2/Zbtb16	18	Bgn/Bmpr2/Cfh/Col27a1/Col3a1/Creb3l2/Ep300/Errfi1/Gli2/Igf1/Mgp/Prkca/Sox6/Tgfbr2	Dmd/Lpl/Ppargc1a/Zbtb16	14	4	18
CC	GO:0043292	contractile fiber	15/188	245/28618	9.50158e-11	3.6655e-09	2.67035e-09	Acta1/Ankrd1/Calm2/Cryab/Cst3/Des/Dmd/Myh7/Myl4/Rpl4/S100a1/Slc8a1/Tcap/Tnni3/Xirp2	15	Acta1/Ankrd1/Calm2/Cryab/Cst3/Des/Myh7/Rpl4/S100a1/Xirp2	Dmd/Myl4/Slc8a1/Tcap/Tnni3	10	5	15
CC	GO:0030017	sarcomere	14/188	205/28618	9.67435e-11	3.6655e-09	2.67035e-09	Acta1/Ankrd1/Calm2/Cryab/Des/Dmd/Myh7/Myl4/Rpl4/S100a1/Slc8a1/Tcap/Tnni3/Xirp2	14	Acta1/Ankrd1/Calm2/Cryab/Des/Myh7/Rpl4/S100a1/Xirp2	Dmd/Myl4/Slc8a1/Tcap/Tnni3	9	5	14
BP	GO:0014706	striated muscle tissue development	17/186	301/28905	1.3174e-11	7.61021e-09	5.11245e-09	Acvr1/Ankrd1/Col14a1/Ep300/Eya2/Fgfr2/Heg1/Igf1/Mapk1/Myh7/Pi16/Slc8a1/Sox6/Tcap/Tgfbr2/Tnni3/Xirp2	17	Acvr1/Ankrd1/Col14a1/Ep300/Eya2/Fgfr2/Igf1/Mapk1/Myh7/Pi16/Sox6/Tgfbr2/Xirp2	Heg1/Slc8a1/Tcap/Tnni3	13	4	17
BP	GO:0001667	ameboidal-type cell migration	20/186	470/28905	3.26682e-11	1.61754e-08	1.08665e-08	Actr3/Acvr1/Apoe/Bmpr2/Dcn/Fstl1/Gab2/Glul/Igf1/Irs1/Itgav/Pkn2/Prkca/Rhoj/Rtn4/Sema6a/Slc8a1/Smurf2/Sparc/Tgfbr2	20	Actr3/Acvr1/Apoe/Bmpr2/Dcn/Fstl1/Gab2/Glul/Igf1/Irs1/Itgav/Pkn2/Prkca/Rtn4/Smurf2/Sparc/Tgfbr2	Rhoj/Sema6a/Slc8a1	17	3	20
BP	GO:0048738	cardiac muscle tissue development	16/186	280/28905	4.53508e-11	1.96482e-08	1.31995e-08	Acvr1/Ankrd1/Col14a1/Ep300/Fgfr2/Heg1/Igf1/Mapk1/Myh7/Pi16/Slc8a1/Sox6/Tcap/Tgfbr2/Tnni3/Xirp2	16	Acvr1/Ankrd1/Col14a1/Ep300/Fgfr2/Igf1/Mapk1/Myh7/Pi16/Sox6/Tgfbr2/Xirp2	Heg1/Slc8a1/Tcap/Tnni3	12	4	16
BP	GO:0030324	lung development	15/186	248/28905	8.45065e-11	3.25444e-08	2.1863e-08	Adamts2/Bmpr2/Col3a1/Ep300/Errfi1/Fbn1/Fgfr2/Foxp2/Gli2/Heg1/Igf1/Mapk1/Mgp/Sparc/Tgfbr2	15	Adamts2/Bmpr2/Col3a1/Ep300/Errfi1/Fbn1/Fgfr2/Foxp2/Gli2/Igf1/Mapk1/Mgp/Sparc/Tgfbr2	Heg1	14	1	15
MF	GO:0046332	SMAD binding	10/188	84/28396	2.29825e-10	3.56229e-08	2.69339e-08	Acvr1/Ankrd1/Col1a2/Col3a1/Col5a2/Ep300/Ldlrad4/Smurf2/Tgfbr2/Zmiz1	10	Acvr1/Ankrd1/Col1a2/Col3a1/Col5a2/Ep300/Ldlrad4/Smurf2/Tgfbr2/Zmiz1		10	0	10
BP	GO:0051216	cartilage development	14/186	224/28905	2.38552e-10	7.51656e-08	5.04954e-08	Bgn/Bmpr2/Cfh/Col27a1/Col3a1/Creb3l2/Ep300/Errfi1/Gli2/Mgp/Prkca/Sox6/Tgfbr2/Zbtb16	14	Bgn/Bmpr2/Cfh/Col27a1/Col3a1/Creb3l2/Ep300/Errfi1/Gli2/Mgp/Prkca/Sox6/Tgfbr2	Zbtb16	13	1	14
BP	GO:0042692	muscle cell differentiation	19/186	476/28905	3.05794e-10	8.83234e-08	5.93347e-08	Acta1/Acvr1/Ankrd17/Atp2a2/Bmpr2/C3/Cfh/Col14a1/Dmd/Ep300/Fgfr2/Igf1/Myh7/Pi16/Piezo1/Slc8a1/Sox6/Tcap/Tmsb4x	19	Acta1/Acvr1/Ankrd17/Bmpr2/C3/Cfh/Col14a1/Ep300/Fgfr2/Igf1/Myh7/Pi16/Piezo1/Sox6/Tmsb4x	Atp2a2/Dmd/Slc8a1/Tcap	15	4	19
BP	GO:0003300	cardiac muscle hypertrophy	11/186	119/28905	3.35585e-10	8.94722e-08	6.01064e-08	Atp2a2/Col14a1/Ep300/Errfi1/Gsn/Igf1/Myh7/Nppb/Pi16/Prkca/Tcap	11	Col14a1/Ep300/Errfi1/Gsn/Igf1/Myh7/Nppb/Pi16/Prkca	Atp2a2/Tcap	9	2	11
BP	GO:0060541	respiratory system development	15/186	281/28905	4.82178e-10	1.11415e-07	7.48476e-08	Adamts2/Bmpr2/Col3a1/Ep300/Errfi1/Fbn1/Fgfr2/Foxp2/Gli2/Heg1/Igf1/Mapk1/Mgp/Sparc/Tgfbr2	15	Adamts2/Bmpr2/Col3a1/Ep300/Errfi1/Fbn1/Fgfr2/Foxp2/Gli2/Igf1/Mapk1/Mgp/Sparc/Tgfbr2	Heg1	14	1	15
MF	GO:0005539	glycosaminoglycan binding	14/188	243/28396	9.99604e-10	1.16204e-07	8.78599e-08	Apoe/Bgn/Ccdc80/Cfh/Col5a3/Dcn/Fbn1/Fgfr2/Fstl1/Lpl/Pcolce/Pcsk6/Tgfbr2/Vcan	14	Apoe/Bgn/Ccdc80/Cfh/Dcn/Fbn1/Fgfr2/Fstl1/Pcolce/Tgfbr2/Vcan	Col5a3/Lpl/Pcsk6	11	3	14
CC	GO:0099572	postsynaptic specialization	17/188	434/28618	4.96605e-09	1.41119e-07	1.02806e-07	Bmpr2/Cpeb1/Dmd/Eif3a/Kcnd2/Mapk1/Rpl10a/Rpl23/Rpl38/Rpl4/Rpl5/Rps13/Rps25/Rps27/Rtn4/Slc8a1/Stat3	17	Bmpr2/Cpeb1/Eif3a/Mapk1/Rpl10a/Rpl23/Rpl38/Rpl4/Rpl5/Rps13/Rps25/Rps27/Rtn4/Stat3	Dmd/Kcnd2/Slc8a1	14	3	17
BP	GO:0071560	cellular response to transforming growth factor beta stimulus	14/186	250/28905	1.00313e-09	1.93158e-07	1.29762e-07	Actr3/Acvr1/Ankrd1/Col1a2/Col3a1/Ep300/Fbn1/Ldlrad4/Ppargc1a/Smurf2/Sox6/Stat3/Tgfbr2/Zmiz1	14	Actr3/Acvr1/Ankrd1/Col1a2/Col3a1/Ep300/Fbn1/Ldlrad4/Smurf2/Sox6/Stat3/Tgfbr2/Zmiz1	Ppargc1a	13	1	14
CC	GO:0005583	fibrillar collagen trimer	5/188	12/28618	8.84998e-09	2.0119e-07	1.46568e-07	Col1a2/Col27a1/Col3a1/Col5a2/Col5a3	5	Col1a2/Col27a1/Col3a1/Col5a2	Col5a3	4	1	5
BP	GO:0071559	response to transforming growth factor beta	14/186	255/28905	1.29676e-09	2.36557e-07	1.58916e-07	Actr3/Acvr1/Ankrd1/Col1a2/Col3a1/Ep300/Fbn1/Ldlrad4/Ppargc1a/Smurf2/Sox6/Stat3/Tgfbr2/Zmiz1	14	Actr3/Acvr1/Ankrd1/Col1a2/Col3a1/Ep300/Fbn1/Ldlrad4/Smurf2/Sox6/Stat3/Tgfbr2/Zmiz1	Ppargc1a	13	1	14
CC	GO:0032279	asymmetric synapse	16/188	405/28618	1.27128e-08	2.70942e-07	1.97384e-07	Bmpr2/Cpeb1/Dmd/Eif3a/Mapk1/Rpl10a/Rpl23/Rpl38/Rpl4/Rpl5/Rps13/Rps25/Rps27/Rtn4/Slc8a1/Stat3	16	Bmpr2/Cpeb1/Eif3a/Mapk1/Rpl10a/Rpl23/Rpl38/Rpl4/Rpl5/Rps13/Rps25/Rps27/Rtn4/Stat3	Dmd/Slc8a1	14	2	16
BP	GO:0090132	epithelium migration	15/186	331/28905	4.51054e-09	7.06474e-07	4.74602e-07	Apoe/Bmpr2/Dcn/Fstl1/Gab2/Glul/Igf1/Irs1/Itgav/Pkn2/Prkca/Rhoj/Rtn4/Sparc/Tgfbr2	15	Apoe/Bmpr2/Dcn/Fstl1/Gab2/Glul/Igf1/Irs1/Itgav/Pkn2/Prkca/Rtn4/Sparc/Tgfbr2	Rhoj	14	1	15
BP	GO:0007517	muscle organ development	16/186	385/28905	4.65275e-09	7.06474e-07	4.74602e-07	Acta1/Adarb1/Ankrd1/Col3a1/Cryab/Des/Dmd/Ep300/Fgfr2/Foxp2/Heg1/Myh7/Tcap/Tnni3/Vps54/Xirp2	16	Acta1/Adarb1/Ankrd1/Col3a1/Cryab/Des/Ep300/Fgfr2/Foxp2/Myh7/Vps54/Xirp2	Dmd/Heg1/Tcap/Tnni3	12	4	16
BP	GO:0022613	ribonucleoprotein complex biogenesis	17/186	442/28905	4.78575e-09	7.06474e-07	4.74602e-07	Ago3/Eif3a/Glul/Hsp90aa1/Prpf39/Rpl10a/Rpl24/Rpl38/Rpl5/Rps11/Rps12/Rps13/Rps23/Rps24/Rps25/Rps27/Rps9	17	Ago3/Eif3a/Glul/Hsp90aa1/Prpf39/Rpl10a/Rpl24/Rpl38/Rpl5/Rps11/Rps12/Rps13/Rps23/Rps24/Rps25/Rps27/Rps9		17	0	17
BP	GO:0090130	tissue migration	15/186	333/28905	4.89192e-09	7.06474e-07	4.74602e-07	Apoe/Bmpr2/Dcn/Fstl1/Gab2/Glul/Igf1/Irs1/Itgav/Pkn2/Prkca/Rhoj/Rtn4/Sparc/Tgfbr2	15	Apoe/Bmpr2/Dcn/Fstl1/Gab2/Glul/Igf1/Irs1/Itgav/Pkn2/Prkca/Rtn4/Sparc/Tgfbr2	Rhoj	14	1	15
MF	GO:0005178	integrin binding	11/188	154/28396	7.05193e-09	6.5583e-07	4.95862e-07	Col3a1/Dmd/Fbln1/Fbn1/Igf1/Itga9/Itgav/Itgbl1/Prkca/Svep1/Timp2	11	Col3a1/Fbln1/Fbn1/Igf1/Itga9/Itgav/Itgbl1/Prkca/Svep1/Timp2	Dmd	10	1	11
CC	GO:0032040	small-subunit processome	8/188	75/28618	3.46091e-08	6.94218e-07	5.05743e-07	Rps11/Rps12/Rps13/Rps23/Rps24/Rps27/Rps27a/Rps9	8	Rps11/Rps12/Rps13/Rps23/Rps24/Rps27/Rps27a/Rps9		8	0	8
BP	GO:0003007	heart morphogenesis	14/186	294/28905	8.03386e-09	1.07098e-06	7.1947e-07	Acvr1/Ankrd1/Bmpr2/Fgfr2/Heg1/Mib1/Myh7/Rtn4/Slc8a1/Tcap/Tgfbr2/Tnni3/Xirp2/Zmiz1	14	Acvr1/Ankrd1/Bmpr2/Fgfr2/Mib1/Myh7/Rtn4/Tgfbr2/Xirp2/Zmiz1	Heg1/Slc8a1/Tcap/Tnni3	10	4	14
BP	GO:0048638	regulation of developmental growth	16/186	404/28905	9.18254e-09	1.17877e-06	7.91882e-07	Actr3/Apoe/Bmpr2/C3/Col14a1/Ep300/Fgfr2/Igf1/Mapk1/Pi16/Rpl4/Rtn4/Sema6a/Socs2/Stat3/Tgfbr2	16	Actr3/Apoe/Bmpr2/C3/Col14a1/Ep300/Fgfr2/Igf1/Mapk1/Pi16/Rpl4/Rtn4/Socs2/Stat3/Tgfbr2	Sema6a	15	1	16
CC	GO:0005581	collagen trimer	8/188	81/28618	6.38043e-08	1.14512e-06	8.34228e-07	Col14a1/Col1a2/Col27a1/Col3a1/Col5a2/Col5a3/Col8a1/Dcn	8	Col14a1/Col1a2/Col27a1/Col3a1/Col5a2/Col8a1/Dcn	Col5a3	7	1	8
BP	GO:0003015	heart process	13/186	252/28905	1.08197e-08	1.33932e-06	8.99741e-07	Atp2a2/Calm2/Dmd/Gnai2/Gsn/Kcnd2/Myh7/Myl4/Prkca/S100a1/Slc8a1/Tcap/Tnni3	13	Calm2/Gnai2/Gsn/Myh7/Prkca/S100a1	Atp2a2/Dmd/Kcnd2/Myl4/Slc8a1/Tcap/Tnni3	6	7	13
MF	GO:0050839	cell adhesion molecule binding	14/188	307/28396	1.97998e-08	1.31527e-06	9.94455e-07	Acvr1/Bmpr2/Col3a1/Dmd/Fbln1/Fbn1/Igf1/Itga9/Itgav/Itgbl1/Prkca/Rtn4/Svep1/Timp2	14	Acvr1/Bmpr2/Col3a1/Fbln1/Fbn1/Igf1/Itga9/Itgav/Itgbl1/Prkca/Rtn4/Svep1/Timp2	Dmd	13	1	14
MF	GO:0019843	rRNA binding	8/188	75/28396	3.6726e-08	2.1347e-06	1.61401e-06	Rpl19/Rpl23/Rpl37/Rpl4/Rpl5/Rps11/Rps13/Rps9	8	Rpl19/Rpl23/Rpl37/Rpl4/Rpl5/Rps11/Rps13/Rps9		8	0	8
BP	GO:1903522	regulation of blood circulation	13/186	273/28905	2.79218e-08	3.12184e-06	2.09722e-06	Atp2a2/Bmpr2/Calm2/Dmd/Itga9/Kcnd2/Myh7/Myl4/Prkca/S100a1/Slc8a1/Svep1/Tnni3	13	Bmpr2/Calm2/Itga9/Myh7/Prkca/S100a1/Svep1	Atp2a2/Dmd/Kcnd2/Myl4/Slc8a1/Tnni3	7	6	13
CC	GO:0005901	caveola	8/188	98/28618	2.83873e-07	4.60956e-06	3.3581e-06	Bmpr2/Irs1/Kcnd2/Mapk1/Plpp1/Ptgis/Sorbs1/Tgfbr2	8	Bmpr2/Irs1/Mapk1/Plpp1/Ptgis/Tgfbr2	Kcnd2/Sorbs1	6	2	8
BP	GO:1901652	response to peptide	16/186	467/28905	6.8413e-08	7.18543e-06	4.8271e-06	Atp2a2/Col3a1/Cpeb1/Errfi1/Gnai2/Igf1/Irs1/Lpl/Mapk1/Prkca/Rpl23/Socs2/Sorbs1/Stat3/Vim/Ywhag	16	Col3a1/Cpeb1/Errfi1/Gnai2/Igf1/Irs1/Mapk1/Prkca/Rpl23/Socs2/Stat3/Vim/Ywhag	Atp2a2/Lpl/Sorbs1	13	3	16
BP	GO:0010632	regulation of epithelial cell migration	12/186	250/28905	8.88425e-08	9.05671e-06	6.0842e-06	Apoe/Bmpr2/Dcn/Gab2/Glul/Igf1/Irs1/Prkca/Rhoj/Rtn4/Sparc/Tgfbr2	12	Apoe/Bmpr2/Dcn/Gab2/Glul/Igf1/Irs1/Prkca/Rtn4/Sparc/Tgfbr2	Rhoj	11	1	12
BP	GO:0001654	eye development	15/186	431/28905	1.4603e-07	1.40594e-05	9.44496e-06	Bmpr2/C3/Cfh/Col5a2/Col8a1/Cryab/Fgfr2/Foxp2/Mfap5/Pbx3/Rhoj/Rpl24/Stat3/Tgfbr2/Vim	15	Bmpr2/C3/Cfh/Col5a2/Col8a1/Cryab/Fgfr2/Foxp2/Mfap5/Pbx3/Rpl24/Stat3/Tgfbr2/Vim	Rhoj	14	1	15
CC	GO:0045121	membrane raft	12/188	305/28618	9.27613e-07	1.30944e-05	9.53938e-06	Bmpr2/Dmd/Gab2/H2-D1/Irs1/Kcnd2/Lamp2/Mapk1/Plpp1/Ptgis/Sorbs1/Tgfbr2	12	Bmpr2/Gab2/H2-D1/Irs1/Lamp2/Mapk1/Plpp1/Ptgis/Tgfbr2	Dmd/Kcnd2/Sorbs1	9	3	12
CC	GO:0098857	membrane microdomain	12/188	306/28618	9.60001e-07	1.30944e-05	9.53938e-06	Bmpr2/Dmd/Gab2/H2-D1/Irs1/Kcnd2/Lamp2/Mapk1/Plpp1/Ptgis/Sorbs1/Tgfbr2	12	Bmpr2/Gab2/H2-D1/Irs1/Lamp2/Mapk1/Plpp1/Ptgis/Tgfbr2	Dmd/Kcnd2/Sorbs1	9	3	12
BP	GO:0030199	collagen fibril organization	7/186	63/28905	1.66515e-07	1.48413e-05	9.97023e-06	Adamts2/Col14a1/Col1a2/Col27a1/Col3a1/Col5a2/P4ha1	7	Adamts2/Col14a1/Col1a2/Col27a1/Col3a1/Col5a2/P4ha1		7	0	7
BP	GO:0090257	regulation of muscle system process	12/186	265/28905	1.66997e-07	1.48413e-05	9.97023e-06	Atp2a2/Calm2/Dmd/Ep300/Errfi1/Gsn/Igf1/Myh7/Pi16/Prkca/Slc8a1/Tnni3	12	Calm2/Ep300/Errfi1/Gsn/Igf1/Myh7/Pi16/Prkca	Atp2a2/Dmd/Slc8a1/Tnni3	8	4	12
BP	GO:0035994	response to muscle stretch	5/186	21/28905	1.9567e-07	1.61475e-05	1.08477e-05	Ankrd1/Dmd/Gsn/Slc8a1/Tcap	5	Ankrd1/Gsn	Dmd/Slc8a1/Tcap	2	3	5
BP	GO:0033002	muscle cell proliferation	12/186	281/28905	3.13246e-07	2.2619e-05	1.51952e-05	Apoe/Bmpr2/Fgfr2/Gnai2/Igf1/Mapk1/Nppb/Ppargc1a/Prkca/Rgs5/Stat3/Tgfbr2	12	Apoe/Bmpr2/Fgfr2/Gnai2/Igf1/Mapk1/Nppb/Prkca/Rgs5/Stat3/Tgfbr2	Ppargc1a	11	1	12
BP	GO:0031346	positive regulation of cell projection organization	15/186	467/28905	4.05608e-07	2.75655e-05	1.85182e-05	Actr3/Ankrd1/Apoe/Bmpr2/Caprin1/Ccdc88a/Cpeb1/Creb3l2/Dmd/Ep300/Hsp90aa1/Negr1/Plce1/Rab8b/Rpl4	15	Actr3/Ankrd1/Apoe/Bmpr2/Caprin1/Ccdc88a/Cpeb1/Creb3l2/Ep300/Hsp90aa1/Negr1/Plce1/Rab8b/Rpl4	Dmd	14	1	15
BP	GO:1901653	cellular response to peptide	13/186	346/28905	4.30492e-07	2.8694e-05	1.92763e-05	Cpeb1/Gnai2/Igf1/Irs1/Lpl/Mapk1/Prkca/Rpl23/Socs2/Sorbs1/Stat3/Vim/Ywhag	13	Cpeb1/Gnai2/Igf1/Irs1/Mapk1/Prkca/Rpl23/Socs2/Stat3/Vim/Ywhag	Lpl/Sorbs1	11	2	13
BP	GO:0071826	protein-RNA complex organization	10/186	189/28905	4.44479e-07	2.90672e-05	1.95271e-05	Ago3/Eif3a/Hsp90aa1/Kif5b/Prpf39/Rpl24/Rpl38/Rpl5/Rps25/Rps27	10	Ago3/Eif3a/Hsp90aa1/Kif5b/Prpf39/Rpl24/Rpl38/Rpl5/Rps25/Rps27		10	0	10
MF	GO:0019838	growth factor binding	9/188	146/28396	5.97624e-07	2.77895e-05	2.10112e-05	Acvr1/Bmpr2/Col1a2/Col3a1/Fgfr2/Itgav/Pcsk6/Rpl37/Tgfbr2	9	Acvr1/Bmpr2/Col1a2/Col3a1/Fgfr2/Itgav/Rpl37/Tgfbr2	Pcsk6	8	1	9
BP	GO:0060348	bone development	11/186	242/28905	5.32858e-07	3.29801e-05	2.21557e-05	Bgn/Cfh/Col27a1/Col3a1/Dmd/Fbn1/Fgfr2/Igf1/Sparc/Tgfbr2/Zbtb16	11	Bgn/Cfh/Col27a1/Col3a1/Fbn1/Fgfr2/Igf1/Sparc/Tgfbr2	Dmd/Zbtb16	9	2	11
BP	GO:0048660	regulation of smooth muscle cell proliferation	10/186	194/28905	5.64925e-07	3.43514e-05	2.30769e-05	Apoe/Bmpr2/Fgfr2/Gnai2/Igf1/Nppb/Ppargc1a/Prkca/Rgs5/Tgfbr2	10	Apoe/Bmpr2/Fgfr2/Gnai2/Igf1/Nppb/Prkca/Rgs5/Tgfbr2	Ppargc1a	9	1	10
BP	GO:0050678	regulation of epithelial cell proliferation	14/186	426/28905	7.6329e-07	4.48401e-05	3.01231e-05	Apoe/B4galt1/Cdk6/Errfi1/Fgfr2/Foxp2/Gli2/Glul/Igf1/Nppb/Prkca/Rtn4/Sparc/Stat3	14	Apoe/B4galt1/Cdk6/Errfi1/Fgfr2/Foxp2/Gli2/Glul/Igf1/Nppb/Prkca/Rtn4/Sparc/Stat3		14	0	14
BP	GO:0045765	regulation of angiogenesis	12/186	310/28905	8.86026e-07	4.91853e-05	3.30422e-05	C3/Dcn/Glul/Prkca/Ptgis/Rhoj/Rtn4/S100a1/Sema6a/Sparc/Stat3/Tgfbr2	12	C3/Dcn/Glul/Prkca/Ptgis/Rtn4/S100a1/Sparc/Stat3/Tgfbr2	Rhoj/Sema6a	10	2	12
BP	GO:0050821	protein stabilization	10/186	204/28905	8.9402e-07	4.91853e-05	3.30422e-05	Cryab/Ep300/Hsp90aa1/Igf1/Lamp1/Lamp2/Naa15/Rpl23/Rpl5/Rtn4	10	Cryab/Ep300/Hsp90aa1/Igf1/Lamp1/Lamp2/Naa15/Rpl23/Rpl5/Rtn4		10	0	10
BP	GO:0070371	ERK1 and ERK2 cascade	13/186	371/28905	9.42036e-07	5.10171e-05	3.42727e-05	Apoe/C3/Dmd/Eif3a/Errfi1/Fbln1/Fgfr2/Gnai2/Igf1/Itgav/Mapk1/Prkca/Sema6a	13	Apoe/C3/Eif3a/Errfi1/Fbln1/Fgfr2/Gnai2/Igf1/Itgav/Mapk1/Prkca	Dmd/Sema6a	11	2	13
BP	GO:0051147	regulation of muscle cell differentiation	9/186	167/28905	1.45531e-06	7.10439e-05	4.77265e-05	Ankrd17/Bmpr2/Ep300/Fgfr2/Igf1/Pi16/Piezo1/Sox6/Tmsb4x	9	Ankrd17/Bmpr2/Ep300/Fgfr2/Igf1/Pi16/Piezo1/Sox6/Tmsb4x		9	0	9
BP	GO:0010882	regulation of cardiac muscle contraction by calcium ion signaling	4/186	14/28905	1.58004e-06	7.40059e-05	4.97164e-05	Atp2a2/Dmd/Slc8a1/Tnni3	4		Atp2a2/Dmd/Slc8a1/Tnni3	0	4	4
BP	GO:0042063	gliogenesis	13/186	397/28905	1.9937e-06	9.09232e-05	6.10812e-05	Actr3/Cdk6/Col3a1/Dmd/Igf1/Mapk1/Rtn4/Sox6/Stat3/Vcan/Vim/Vps54/Zmiz1	13	Actr3/Cdk6/Col3a1/Igf1/Mapk1/Rtn4/Sox6/Stat3/Vcan/Vim/Vps54/Zmiz1	Dmd	12	1	13
BP	GO:0048863	stem cell differentiation	11/186	284/28905	2.54034e-06	0.000108702	7.30245e-05	Acvr1/Cdk13/Cdk6/Fgfr2/Mapk1/Mllt3/Prkca/Sema6a/Sox6/Stat3/Tgfbr2	11	Acvr1/Cdk13/Cdk6/Fgfr2/Mapk1/Mllt3/Prkca/Sox6/Stat3/Tgfbr2	Sema6a	10	1	11
BP	GO:0022618	protein-RNA complex assembly	9/186	179/28905	2.58228e-06	0.000109149	7.33248e-05	Ago3/Eif3a/Hsp90aa1/Prpf39/Rpl24/Rpl38/Rpl5/Rps25/Rps27	9	Ago3/Eif3a/Hsp90aa1/Prpf39/Rpl24/Rpl38/Rpl5/Rps25/Rps27		9	0	9
MF	GO:1990782	protein tyrosine kinase binding	8/188	129/28396	2.44828e-06	0.000103495	7.82513e-05	Acvr1/Bmpr2/Eif3a/Gab2/Hsp90aa1/Irs1/Vim/Ywhag	8	Acvr1/Bmpr2/Eif3a/Gab2/Hsp90aa1/Irs1/Vim/Ywhag		8	0	8
BP	GO:0048588	developmental cell growth	11/186	289/28905	3.00407e-06	0.000125447	8.42739e-05	Actr3/Apoe/Bmpr2/Col14a1/Ep300/Igf1/Pi16/Rpl4/Rtn4/Sema6a/Tgfbr2	11	Actr3/Apoe/Bmpr2/Col14a1/Ep300/Igf1/Pi16/Rpl4/Rtn4/Tgfbr2	Sema6a	10	1	11
BP	GO:0050878	regulation of body fluid levels	12/186	350/28905	3.1195e-06	0.000128597	8.63899e-05	Apoe/Cfh/Fbln1/Gnai2/Heg1/Nppb/Pla2g4a/Prkca/Serping1/Socs2/St3gal4/Svep1	12	Apoe/Cfh/Fbln1/Gnai2/Nppb/Pla2g4a/Prkca/Serping1/Socs2/St3gal4/Svep1	Heg1	11	1	12
BP	GO:0140694	non-membrane-bounded organelle assembly	13/186	414/28905	3.1537e-06	0.000128597	8.63899e-05	Acta1/Caprin1/Ep300/Gsn/Myh7/Rpl24/Rpl38/Rpl5/Rps23/Rps25/Rps27/Tcap/Tpr	13	Acta1/Caprin1/Ep300/Gsn/Myh7/Rpl24/Rpl38/Rpl5/Rps23/Rps25/Rps27/Tpr	Tcap	12	1	13
BP	GO:0141091	transforming growth factor beta receptor superfamily signaling pathway	12/186	359/28905	4.04352e-06	0.000159259	0.000106989	Acvr1/Bmpr2/Col1a2/Col3a1/Ep300/Fbn1/Fstl1/Ldlrad4/Smurf2/Stat3/Tgfbr2/Zmiz1	12	Acvr1/Bmpr2/Col1a2/Col3a1/Ep300/Fbn1/Fstl1/Ldlrad4/Smurf2/Stat3/Tgfbr2/Zmiz1		12	0	12
CC	GO:0045335	phagocytic vesicle	7/188	117/28618	1.27353e-05	0.00014975	0.000109094	Gsn/H2-D1/Kif5b/Lamp1/Lamp2/Rab8b/Vim	7	Gsn/H2-D1/Kif5b/Lamp1/Lamp2/Rab8b/Vim		7	0	7
MF	GO:0005159	insulin-like growth factor receptor binding	4/188	17/28396	4.14009e-06	0.000160429	0.000121298	Igf1/Irs1/Socs2/Ywhag	4	Igf1/Irs1/Socs2/Ywhag		4	0	4
BP	GO:0051235	maintenance of location	12/186	366/28905	4.92097e-06	0.000187429	0.000125913	Apoe/C3/Calm2/Ccdc88a/Dmd/Fbn1/Gsn/Itgav/Lpl/Plce1/Slc8a1/Tmsb4x	12	Apoe/C3/Calm2/Ccdc88a/Fbn1/Gsn/Itgav/Plce1/Tmsb4x	Dmd/Lpl/Slc8a1	9	3	12
BP	GO:0031589	cell-substrate adhesion	12/186	369/28905	5.34562e-06	0.00020139	0.000135292	Ccdc80/Cdk6/Col3a1/Col5a3/Col8a1/Dmd/Fbln1/Itga9/Itgav/Itgbl1/Lgals1/Sorbs1	12	Ccdc80/Cdk6/Col3a1/Col8a1/Fbln1/Itga9/Itgav/Itgbl1/Lgals1	Col5a3/Dmd/Sorbs1	9	3	12
BP	GO:0035051	cardiocyte differentiation	9/186	197/28905	5.64634e-06	0.000210432	0.000141366	Acvr1/Col14a1/Ep300/Igf1/Mapk1/Pi16/Slc8a1/Sox6/Tcap	9	Acvr1/Col14a1/Ep300/Igf1/Mapk1/Pi16/Sox6	Slc8a1/Tcap	7	2	9
MF	GO:0050840	extracellular matrix binding	6/188	67/28396	5.54832e-06	0.000198459	0.000150052	Bgn/Dcn/Itga9/Itgav/Lgals1/Sparc	6	Bgn/Dcn/Itga9/Itgav/Lgals1/Sparc		6	0	6
CC	GO:0031252	cell leading edge	12/188	419/28618	2.32916e-05	0.000264748	0.000192871	Actr3/Caprin1/Ccdc88a/Cdk6/Dmd/Eef1a1/Gsn/Itgav/Pkn2/Plce1/S100a6/Vim	12	Actr3/Caprin1/Ccdc88a/Cdk6/Eef1a1/Gsn/Itgav/Pkn2/Plce1/S100a6/Vim	Dmd	11	1	12
BP	GO:0030516	regulation of axon extension	7/186	113/28905	8.86929e-06	0.000316248	0.000212452	Actr3/Apoe/Bmpr2/Ep300/Rpl4/Rtn4/Sema6a	7	Actr3/Apoe/Bmpr2/Ep300/Rpl4/Rtn4	Sema6a	6	1	7
BP	GO:0055007	cardiac muscle cell differentiation	8/186	158/28905	8.9418e-06	0.000316248	0.000212452	Acvr1/Col14a1/Ep300/Igf1/Pi16/Slc8a1/Sox6/Tcap	8	Acvr1/Col14a1/Ep300/Igf1/Pi16/Sox6	Slc8a1/Tcap	6	2	8
BP	GO:1903532	positive regulation of secretion by cell	12/186	389/28905	9.09606e-06	0.000318454	0.000213934	Ankrd1/Ep300/Gab2/Glul/Igf1/Irs1/Kif5b/Lamp1/Pla2g4a/Prkca/Rab8b/Rtn4	12	Ankrd1/Ep300/Gab2/Glul/Igf1/Irs1/Kif5b/Lamp1/Pla2g4a/Prkca/Rab8b/Rtn4		12	0	12
BP	GO:0007178	transmembrane receptor protein serine/threonine kinase signaling pathway	12/186	394/28905	1.03346e-05	0.000358197	0.000240633	Acvr1/Bmpr2/Col1a2/Col3a1/Ep300/Fbn1/Fstl1/Ldlrad4/Smurf2/Stat3/Tgfbr2/Zmiz1	12	Acvr1/Bmpr2/Col1a2/Col3a1/Ep300/Fbn1/Fstl1/Ldlrad4/Smurf2/Stat3/Tgfbr2/Zmiz1		12	0	12
BP	GO:0016051	carbohydrate biosynthetic process	9/186	215/28905	1.14128e-05	0.000391651	0.000263107	B3galt1/B4galt1/Ep300/Igf1/Irs1/Ppargc1a/Ranbp2/Sorbs1/St3gal4	9	B3galt1/B4galt1/Ep300/Igf1/Irs1/Ranbp2/St3gal4	Ppargc1a/Sorbs1	7	2	9
BP	GO:0030879	mammary gland development	8/186	165/28905	1.22696e-05	0.000412877	0.000277366	Fgfr2/Gli2/Igf1/Irs1/Mapk1/Rtn4/Socs2/Tgfbr2	8	Fgfr2/Gli2/Igf1/Irs1/Mapk1/Rtn4/Socs2/Tgfbr2		8	0	8
BP	GO:0034249	negative regulation of amide metabolic process	8/186	165/28905	1.22696e-05	0.000412877	0.000277366	Ago3/Apoe/Caprin1/Cpeb1/Igf1/Prkca/Rtn4/Tpr	8	Ago3/Apoe/Caprin1/Cpeb1/Igf1/Prkca/Rtn4/Tpr		8	0	8
CC	GO:0030055	cell-substrate junction	8/188	188/28618	3.63495e-05	0.000399845	0.00029129	Actr3/Dmd/Gsn/Itgav/Itgbl1/Mapk1/Sorbs1/Xirp2	8	Actr3/Gsn/Itgav/Itgbl1/Mapk1/Xirp2	Dmd/Sorbs1	6	2	8
BP	GO:0035265	organ growth	9/186	222/28905	1.47326e-05	0.000490992	0.000329843	Col14a1/Col27a1/Ep300/Fgfr2/Heg1/Igf1/Mapk1/Pi16/Tgfbr2	9	Col14a1/Col27a1/Ep300/Fgfr2/Igf1/Mapk1/Pi16/Tgfbr2	Heg1	8	1	9
BP	GO:0070372	regulation of ERK1 and ERK2 cascade	11/186	343/28905	1.5112e-05	0.00049884	0.000335115	Apoe/C3/Dmd/Eif3a/Errfi1/Fbln1/Fgfr2/Gnai2/Igf1/Prkca/Sema6a	11	Apoe/C3/Eif3a/Errfi1/Fbln1/Fgfr2/Gnai2/Igf1/Prkca	Dmd/Sema6a	9	2	11
BP	GO:0032963	collagen metabolic process	7/186	124/28905	1.62907e-05	0.00052592	0.000353307	Adamts2/Col1a2/Cst3/Ep300/Errfi1/Gli2/Vim	7	Adamts2/Col1a2/Cst3/Ep300/Errfi1/Gli2/Vim		7	0	7
BP	GO:0048844	artery morphogenesis	6/186	84/28905	1.75546e-05	0.000548145	0.000368238	Apoe/Bmpr2/Col3a1/Rtn4/Tgfbr2/Zmiz1	6	Apoe/Bmpr2/Col3a1/Rtn4/Tgfbr2/Zmiz1		6	0	6
BP	GO:0001935	endothelial cell proliferation	8/186	175/28905	1.879e-05	0.000574366	0.000385853	Apoe/Bmpr2/Col8a1/Igf1/Nppb/Prkca/Sparc/Stat3	8	Apoe/Bmpr2/Col8a1/Igf1/Nppb/Prkca/Sparc/Stat3		8	0	8
BP	GO:0030449	regulation of complement activation	4/186	25/28905	1.88914e-05	0.000574366	0.000385853	C3/Cfh/Serping1/Svep1	4	C3/Cfh/Serping1/Svep1		4	0	4
BP	GO:0007596	blood coagulation	8/186	177/28905	2.0393e-05	0.000614629	0.000412901	Apoe/Cfh/Fbln1/Pla2g4a/Prkca/Serping1/St3gal4/Svep1	8	Apoe/Cfh/Fbln1/Pla2g4a/Prkca/Serping1/St3gal4/Svep1		8	0	8
BP	GO:0061387	regulation of extent of cell growth	7/186	129/28905	2.10549e-05	0.000623728	0.000419014	Actr3/Apoe/Bmpr2/Ep300/Rpl4/Rtn4/Sema6a	7	Actr3/Apoe/Bmpr2/Ep300/Rpl4/Rtn4	Sema6a	6	1	7
MF	GO:0003729	mRNA binding	12/188	402/28396	1.67248e-05	0.000555503	0.000420007	Caprin1/Cpeb1/Eef1a1/Eif3a/Hsp90aa1/Ptbp3/Rpl24/Rpl5/Rps13/Rps26/Tpr/Zc3h12b	12	Caprin1/Cpeb1/Eef1a1/Eif3a/Hsp90aa1/Ptbp3/Rpl24/Rpl5/Rps13/Rps26/Tpr/Zc3h12b		12	0	12
BP	GO:0050817	coagulation	8/186	180/28905	2.3012e-05	0.000656415	0.000440972	Apoe/Cfh/Fbln1/Pla2g4a/Prkca/Serping1/St3gal4/Svep1	8	Apoe/Cfh/Fbln1/Pla2g4a/Prkca/Serping1/St3gal4/Svep1		8	0	8
BP	GO:0010976	positive regulation of neuron projection development	9/186	239/28905	2.63807e-05	0.000725677	0.000487502	Actr3/Ankrd1/Apoe/Caprin1/Cpeb1/Creb3l2/Dmd/Ep300/Negr1	9	Actr3/Ankrd1/Apoe/Caprin1/Cpeb1/Creb3l2/Ep300/Negr1	Dmd	8	1	9
BP	GO:0050770	regulation of axonogenesis	8/186	186/28905	2.9102e-05	0.000794232	0.000533556	Actr3/Apoe/Bmpr2/Ep300/Rpl4/Rtn4/Sema6a/Vim	8	Actr3/Apoe/Bmpr2/Ep300/Rpl4/Rtn4/Vim	Sema6a	7	1	8
CC	GO:0043209	myelin sheath	8/188	208/28618	7.41039e-05	0.000789669	0.00057528	Calm2/Cryab/Eef1a1/Glul/Gsn/Hsp90aa1/Rps27a/Ywhag	8	Calm2/Cryab/Eef1a1/Glul/Gsn/Hsp90aa1/Rps27a/Ywhag		8	0	8
BP	GO:0030282	bone mineralization	7/186	138/28905	3.25138e-05	0.000862902	0.000579688	Acvr1/Bmpr2/Col1a2/Fgfr2/Igf1/Mgp/Slc8a1	7	Acvr1/Bmpr2/Col1a2/Fgfr2/Igf1/Mgp	Slc8a1	6	1	7
BP	GO:0042060	wound healing	11/186	373/28905	3.2614e-05	0.000862902	0.000579688	Apoe/B4galt1/Cfh/Col3a1/Fbln1/Igf1/Pla2g4a/Prkca/Serping1/St3gal4/Svep1	11	Apoe/B4galt1/Cfh/Col3a1/Fbln1/Igf1/Pla2g4a/Prkca/Serping1/St3gal4/Svep1		11	0	11
BP	GO:0003002	regionalization	12/186	448/28905	3.64985e-05	0.000944058	0.000634208	Acvr1/Bmpr2/C3/Ep300/Fgfr2/Gli2/Mib1/Mllt3/Pcsk6/Tcap/Tgfbr2/Zbtb16	12	Acvr1/Bmpr2/C3/Ep300/Fgfr2/Gli2/Mib1/Mllt3/Tgfbr2	Pcsk6/Tcap/Zbtb16	9	3	12
MF	GO:0005158	insulin receptor binding	4/188	27/28396	2.89875e-05	0.000898613	0.000679427	Ccdc88a/Igf1/Irs1/Sorbs1	4	Ccdc88a/Igf1/Irs1	Sorbs1	3	1	4
MF	GO:1901681	sulfur compound binding	10/188	298/28396	3.21415e-05	0.000905927	0.000684956	Apoe/Ccdc80/Cfh/Col5a3/Fbn1/Fgfr2/Fstl1/Lpl/Pcolce/Pcsk6	10	Apoe/Ccdc80/Cfh/Fbn1/Fgfr2/Fstl1/Pcolce	Col5a3/Lpl/Pcsk6	7	3	10
MF	GO:1990948	ubiquitin ligase inhibitor activity	3/188	10/28396	3.31199e-05	0.000905927	0.000684956	Rpl23/Rpl37/Rpl5	3	Rpl23/Rpl37/Rpl5		3	0	3
BP	GO:0031400	negative regulation of protein modification process	12/186	453/28905	4.06231e-05	0.00103529	0.000695498	Adarb1/Apoe/Dmd/Errfi1/Fbln1/Heg1/Igf1/Ppargc1a/Prkca/Rpl23/Rpl5/Slc8a1	12	Adarb1/Apoe/Errfi1/Fbln1/Igf1/Prkca/Rpl23/Rpl5	Dmd/Heg1/Ppargc1a/Slc8a1	8	4	12
BP	GO:0001570	vasculogenesis	6/186	99/28905	4.46847e-05	0.00113049	0.000759451	Fgfr2/Heg1/Rtn4/Tgfbr2/Tnni3/Zmiz1	6	Fgfr2/Rtn4/Tgfbr2/Zmiz1	Heg1/Tnni3	4	2	6
BP	GO:0050881	musculoskeletal movement	5/186	61/28905	4.64445e-05	0.0011581	0.000778002	Dmd/Myh7/Tcap/Tnni3/Vps54	5	Myh7/Vps54	Dmd/Tcap/Tnni3	2	3	5
BP	GO:0019318	hexose metabolic process	9/186	260/28905	5.07969e-05	0.00124669	0.000837512	B4galt1/Ep300/Errfi1/Fbn1/Igf1/Irs1/Ppargc1a/Ranbp2/Sorbs1	9	B4galt1/Ep300/Errfi1/Fbn1/Igf1/Irs1/Ranbp2	Ppargc1a/Sorbs1	7	2	9
BP	GO:0045926	negative regulation of growth	9/186	261/28905	5.23234e-05	0.00126382	0.000849018	Actr3/Bmpr2/Cryab/Nppb/Pi16/Rtn4/Sema6a/Socs2/Tgfbr2	9	Actr3/Bmpr2/Cryab/Nppb/Pi16/Rtn4/Socs2/Tgfbr2	Sema6a	8	1	9
BP	GO:0090596	sensory organ morphogenesis	10/186	325/28905	5.25071e-05	0.00126382	0.000849018	Cfh/Col5a2/Col8a1/Fgfr2/Gli2/Mapk1/Mfap5/Rpl38/Stat3/Tcap	10	Cfh/Col5a2/Col8a1/Fgfr2/Gli2/Mapk1/Mfap5/Rpl38/Stat3	Tcap	9	1	10
BP	GO:0010712	regulation of collagen metabolic process	5/186	63/28905	5.43063e-05	0.0012718	0.000854378	Cst3/Ep300/Errfi1/Gli2/Vim	5	Cst3/Ep300/Errfi1/Gli2/Vim		5	0	5
BP	GO:0046460	neutral lipid biosynthetic process	5/186	63/28905	5.43063e-05	0.0012718	0.000854378	C3/Lpl/Pla2g4a/Plce1/Plpp1	5	C3/Pla2g4a/Plce1/Plpp1	Lpl	4	1	5
BP	GO:0046463	acylglycerol biosynthetic process	5/186	63/28905	5.43063e-05	0.0012718	0.000854378	C3/Lpl/Pla2g4a/Plce1/Plpp1	5	C3/Pla2g4a/Plce1/Plpp1	Lpl	4	1	5
BP	GO:0006874	intracellular calcium ion homeostasis	10/186	328/28905	5.66892e-05	0.0013099	0.000879975	Apoe/Atp2a2/Calm2/Dmd/Itgav/Plce1/Prkca/Slc8a1/Tnni3/Vps54	10	Apoe/Calm2/Itgav/Plce1/Prkca/Vps54	Atp2a2/Dmd/Slc8a1/Tnni3	6	4	10
MF	GO:0005024	transforming growth factor beta receptor activity	3/188	11/28396	4.53178e-05	0.00117071	0.000885154	Acvr1/Bmpr2/Tgfbr2	3	Acvr1/Bmpr2/Tgfbr2		3	0	3
BP	GO:0002053	positive regulation of mesenchymal cell proliferation	4/186	33/28905	5.87005e-05	0.00133853	0.000899207	Fgfr2/Foxp2/Irs1/Tgfbr2	4	Fgfr2/Foxp2/Irs1/Tgfbr2		4	0	4
BP	GO:0070296	sarcoplasmic reticulum calcium ion transport	4/186	33/28905	5.87005e-05	0.00133853	0.000899207	Atp2a2/Calm2/Dmd/Slc8a1	4	Calm2	Atp2a2/Dmd/Slc8a1	1	3	4
BP	GO:0050769	positive regulation of neurogenesis	10/186	330/28905	5.96321e-05	0.00135088	0.000907508	Actr3/Apoe/Bmpr2/Caprin1/Ep300/Igf1/Rpl4/Rtn4/Vcan/Vim	10	Actr3/Apoe/Bmpr2/Caprin1/Ep300/Igf1/Rpl4/Rtn4/Vcan/Vim		10	0	10
BP	GO:0016032	viral process	10/186	332/28905	6.27043e-05	0.00139316	0.00093591	Adarb1/Apoe/Eef1a1/Eif3a/Ep300/Fbln1/Gsn/Itgav/Lgals1/Pkn2	10	Adarb1/Apoe/Eef1a1/Eif3a/Ep300/Fbln1/Gsn/Itgav/Lgals1/Pkn2		10	0	10
BP	GO:0061050	regulation of cell growth involved in cardiac muscle cell development	4/186	34/28905	6.61939e-05	0.00145208	0.000975489	Col14a1/Ep300/Igf1/Pi16	4	Col14a1/Ep300/Igf1/Pi16		4	0	4
BP	GO:0042255	ribosome assembly	5/186	66/28905	6.7981e-05	0.0014819	0.000995524	Rpl24/Rpl38/Rpl5/Rps25/Rps27	5	Rpl24/Rpl38/Rpl5/Rps25/Rps27		5	0	5
BP	GO:0071236	cellular response to antibiotic	3/186	13/28905	7.15071e-05	0.00154902	0.00104062	Crip1/Pla2g4a/Rpl23	3	Crip1/Pla2g4a/Rpl23		3	0	3
BP	GO:0060173	limb development	8/186	213/28905	7.57758e-05	0.00162123	0.00108912	Bmpr2/Col3a1/Dmd/Errfi1/Fgfr2/Gli2/Vps54/Zbtb16	8	Bmpr2/Col3a1/Errfi1/Fgfr2/Gli2/Vps54	Dmd/Zbtb16	6	2	8
MF	GO:0031432	titin binding	3/188	12/28396	6.01291e-05	0.00147158	0.00111264	Ankrd1/Calm2/Tcap	3	Ankrd1/Calm2	Tcap	2	1	3
BP	GO:0001503	ossification	12/186	487/28905	8.09908e-05	0.00171167	0.00114988	Acvr1/Bmpr2/Cdk6/Col1a2/Fgfr2/Gli2/Igf1/Mapk1/Mgp/Rpl38/Slc8a1/Zbtb16	12	Acvr1/Bmpr2/Cdk6/Col1a2/Fgfr2/Gli2/Igf1/Mapk1/Mgp/Rpl38	Slc8a1/Zbtb16	10	2	12
BP	GO:0001893	maternal placenta development	4/186	36/28905	8.32367e-05	0.00173794	0.00116753	Bmpr2/Mapk1/Pla2g4a/Ptgis	4	Bmpr2/Mapk1/Pla2g4a/Ptgis		4	0	4
BP	GO:0046677	response to antibiotic	4/186	36/28905	8.32367e-05	0.00173794	0.00116753	Crip1/Pla2g4a/Rpl23/Vps54	4	Crip1/Pla2g4a/Rpl23/Vps54		4	0	4
MF	GO:0035591	signaling adaptor activity	6/188	104/28396	6.89024e-05	0.00160198	0.00121123	Caprin1/Gab2/Irs1/Lamp2/Sorbs1/Stat3	6	Caprin1/Gab2/Irs1/Lamp2/Stat3	Sorbs1	5	1	6
BP	GO:0010563	negative regulation of phosphorus metabolic process	11/186	419/28905	9.23669e-05	0.00187219	0.00125771	Adarb1/Apoe/Dmd/Errfi1/Fbln1/Heg1/Igf1/Ppargc1a/Prkca/Slc8a1/Stat3	11	Adarb1/Apoe/Errfi1/Fbln1/Igf1/Prkca/Stat3	Dmd/Heg1/Ppargc1a/Slc8a1	7	4	11
BP	GO:0045936	negative regulation of phosphate metabolic process	11/186	419/28905	9.23669e-05	0.00187219	0.00125771	Adarb1/Apoe/Dmd/Errfi1/Fbln1/Heg1/Igf1/Ppargc1a/Prkca/Slc8a1/Stat3	11	Adarb1/Apoe/Errfi1/Fbln1/Igf1/Prkca/Stat3	Dmd/Heg1/Ppargc1a/Slc8a1	7	4	11
BP	GO:0031667	response to nutrient levels	11/186	424/28905	0.000102531	0.00201916	0.00135645	Apoe/Cfh/Ep300/Fbn1/Glul/Lamp2/Lpl/Mapk1/Nppb/Ppargc1a/Ywhag	11	Apoe/Cfh/Ep300/Fbn1/Glul/Lamp2/Mapk1/Nppb/Ywhag	Lpl/Ppargc1a	9	2	11
BP	GO:0008361	regulation of cell size	8/186	223/28905	0.000104217	0.00202929	0.00136326	Actr3/Apoe/Bmpr2/Ep300/Hsp90aa1/Rpl4/Rtn4/Sema6a	8	Actr3/Apoe/Bmpr2/Ep300/Hsp90aa1/Rpl4/Rtn4	Sema6a	7	1	8
BP	GO:0055074	calcium ion homeostasis	10/186	354/28905	0.00010642	0.00206062	0.0013843	Apoe/Atp2a2/Calm2/Dmd/Itgav/Plce1/Prkca/Slc8a1/Tnni3/Vps54	10	Apoe/Calm2/Itgav/Plce1/Prkca/Vps54	Atp2a2/Dmd/Slc8a1/Tnni3	6	4	10
BP	GO:0060560	developmental growth involved in morphogenesis	9/186	290/28905	0.000116844	0.00217733	0.0014627	Actr3/Apoe/Bmpr2/Ep300/Fgfr2/Rpl4/Rtn4/Sema6a/Tgfbr2	9	Actr3/Apoe/Bmpr2/Ep300/Fgfr2/Rpl4/Rtn4/Tgfbr2	Sema6a	8	1	9
BP	GO:0045446	endothelial cell differentiation	6/186	118/28905	0.000118806	0.00219032	0.00147144	Acvr1/Bmpr2/Col27a1/Dmd/Fstl1/Heg1	6	Acvr1/Bmpr2/Col27a1/Fstl1	Dmd/Heg1	4	2	6
CC	GO:0030027	lamellipodium	7/188	183/28618	0.000216885	0.00205438	0.00149663	Actr3/Ccdc88a/Dmd/Gsn/Itgav/Pkn2/Plce1	7	Actr3/Ccdc88a/Gsn/Itgav/Pkn2/Plce1	Dmd	6	1	7
BP	GO:0071456	cellular response to hypoxia	6/186	120/28905	0.000130311	0.00237714	0.00159694	Cpeb1/Ep300/Kcnd2/Ptgis/Rtn4/Stat3	6	Cpeb1/Ep300/Ptgis/Rtn4/Stat3	Kcnd2	5	1	6
BP	GO:0006417	regulation of translation	10/186	364/28905	0.000133545	0.00242338	0.001628	Ago3/Caprin1/Cpeb1/Ep300/Igf1/Mapk1/Prkca/Rpl38/Rpl5/Tpr	10	Ago3/Caprin1/Cpeb1/Ep300/Igf1/Mapk1/Prkca/Rpl38/Rpl5/Tpr		10	0	10
BP	GO:0001666	response to hypoxia	8/186	232/28905	0.000136874	0.00247086	0.0016599	Cpeb1/Cryab/Ep300/Kcnd2/Ptgis/Rtn4/Slc8a1/Stat3	8	Cpeb1/Cryab/Ep300/Ptgis/Rtn4/Stat3	Kcnd2/Slc8a1	6	2	8
BP	GO:0051348	negative regulation of transferase activity	8/186	233/28905	0.000140973	0.00251861	0.00169198	Adarb1/Apoe/Errfi1/Heg1/Prkca/Rpl23/Rpl5/Slc8a1	8	Adarb1/Apoe/Errfi1/Prkca/Rpl23/Rpl5	Heg1/Slc8a1	6	2	8
MF	GO:0008200	ion channel inhibitor activity	4/188	38/28396	0.000115181	0.00232865	0.00176066	Calm2/Lamp1/Lamp2/Tnni3	4	Calm2/Lamp1/Lamp2	Tnni3	3	1	4
MF	GO:0044548	S100 protein binding	3/188	15/28396	0.000122549	0.00237439	0.00179524	Atp2a2/S100a1/S100a6	3	S100a1/S100a6	Atp2a2	2	1	3
BP	GO:0030521	androgen receptor signaling pathway	4/186	44/28905	0.000184279	0.00307559	0.00206615	Ep300/Igf1/Mapk1/Zmiz1	4	Ep300/Igf1/Mapk1/Zmiz1		4	0	4
BP	GO:0045664	regulation of neuron differentiation	8/186	245/28905	0.000198573	0.00319704	0.00214774	Actr3/Dmd/Gli2/Mib1/Rtn4/Socs2/Timp2/Ywhag	8	Actr3/Gli2/Mib1/Rtn4/Socs2/Timp2/Ywhag	Dmd	7	1	8
BP	GO:0045725	positive regulation of glycogen biosynthetic process	3/186	18/28905	0.000199238	0.00319704	0.00214774	Igf1/Irs1/Sorbs1	3	Igf1/Irs1	Sorbs1	2	1	3
BP	GO:0045906	negative regulation of vasoconstriction	3/186	18/28905	0.000199238	0.00319704	0.00214774	Bmpr2/Itga9/Svep1	3	Bmpr2/Itga9/Svep1		3	0	3
MF	GO:0141110	transporter inhibitor activity	4/188	42/28396	0.000171086	0.0030598	0.00231347	Calm2/Lamp1/Lamp2/Tnni3	4	Calm2/Lamp1/Lamp2	Tnni3	3	1	4
CC	GO:0098802	plasma membrane signaling receptor complex	7/188	198/28618	0.000349844	0.00322424	0.00234888	Acvr1/Apbb1ip/Irs1/Itga9/Itgav/Itgbl1/Tgfbr2	7	Acvr1/Apbb1ip/Irs1/Itga9/Itgav/Itgbl1/Tgfbr2		7	0	7
BP	GO:0006979	response to oxidative stress	10/186	388/28905	0.000223321	0.0035024	0.00235287	Apoe/Atp2a2/Cryab/Cst3/Ep300/Mapk1/Ppargc1a/Prkca/Slc8a1/Vkorc1l1	10	Apoe/Cryab/Cst3/Ep300/Mapk1/Prkca/Vkorc1l1	Atp2a2/Ppargc1a/Slc8a1	7	3	10
MF	GO:0043394	proteoglycan binding	4/188	43/28396	0.000187662	0.00311653	0.00235636	Apoe/Cfh/Col5a3/Lpl	4	Apoe/Cfh	Col5a3/Lpl	2	2	4
BP	GO:0062013	positive regulation of small molecule metabolic process	7/186	188/28905	0.000225551	0.00352145	0.00236567	Apoe/Igf1/Irs1/Pla2g4a/Ppargc1a/Sorbs1/Stat3	7	Apoe/Igf1/Irs1/Pla2g4a/Stat3	Ppargc1a/Sorbs1	5	2	7
BP	GO:1902430	negative regulation of amyloid-beta formation	3/186	19/28905	0.000235477	0.00364359	0.00244772	Apoe/Igf1/Rtn4	3	Apoe/Igf1/Rtn4		3	0	3
BP	GO:2000736	regulation of stem cell differentiation	5/186	88/28905	0.000265873	0.00400659	0.00269158	Cdk13/Cdk6/Sox6/Stat3/Tgfbr2	5	Cdk13/Cdk6/Sox6/Stat3/Tgfbr2		5	0	5
BP	GO:0003158	endothelium development	6/186	140/28905	0.000301067	0.00447853	0.00300863	Acvr1/Bmpr2/Col27a1/Dmd/Fstl1/Heg1	6	Acvr1/Bmpr2/Col27a1/Fstl1	Dmd/Heg1	4	2	6
BP	GO:0010827	regulation of glucose transmembrane transport	5/186	92/28905	0.00032691	0.00475005	0.00319104	C3/Igf1/Irs1/Prkca/Sorbs1	5	C3/Igf1/Irs1/Prkca	Sorbs1	4	1	5
BP	GO:0033627	cell adhesion mediated by integrin	5/186	92/28905	0.00032691	0.00475005	0.00319104	Fbn1/Itga9/Itgav/Itgbl1/Piezo1	5	Fbn1/Itga9/Itgav/Itgbl1/Piezo1		5	0	5
BP	GO:0060135	maternal process involved in female pregnancy	4/186	51/28905	0.000327543	0.00475005	0.00319104	Bmpr2/Mapk1/Pla2g4a/Ptgis	4	Bmpr2/Mapk1/Pla2g4a/Ptgis		4	0	4
BP	GO:0048872	homeostasis of number of cells	10/186	408/28905	0.000332617	0.00480354	0.00322696	Cdk6/Cfh/Col14a1/Fstl1/Nppb/Ptbp3/Rps24/Sox6/Stat3/Vps54	10	Cdk6/Cfh/Col14a1/Fstl1/Nppb/Ptbp3/Rps24/Sox6/Stat3/Vps54		10	0	10
BP	GO:0048562	embryonic organ morphogenesis	9/186	335/28905	0.000340309	0.00489423	0.00328789	Acvr1/Fgfr2/Gli2/Mapk1/Mfap5/Mib1/Rpl38/Tcap/Tgfbr2	9	Acvr1/Fgfr2/Gli2/Mapk1/Mfap5/Mib1/Rpl38/Tgfbr2	Tcap	8	1	9
CC	GO:0032432	actin filament bundle	5/188	99/28618	0.000503564	0.00451882	0.003292	Acta1/Cryab/Myh7/Sorbs1/Xirp2	5	Acta1/Cryab/Myh7/Xirp2	Sorbs1	4	1	5
BP	GO:0030278	regulation of ossification	6/186	144/28905	0.000350116	0.00495307	0.00332742	Acvr1/Bmpr2/Mapk1/Mgp/Slc8a1/Zbtb16	6	Acvr1/Bmpr2/Mapk1/Mgp	Slc8a1/Zbtb16	4	2	6
BP	GO:0034504	protein localization to nucleus	9/186	337/28905	0.000355364	0.00500688	0.00336356	Ep300/Glul/Hsp90aa1/Irs1/Mapk1/Ranbp2/Stat3/Tpr/Zbtb16	9	Ep300/Glul/Hsp90aa1/Irs1/Mapk1/Ranbp2/Stat3/Tpr	Zbtb16	8	1	9
CC	GO:0098636	protein complex involved in cell adhesion	4/188	57/28618	0.000542877	0.00474669	0.003458	Itga9/Itgav/Itgbl1/Lgals1	4	Itga9/Itgav/Itgbl1/Lgals1		4	0	4
BP	GO:0002920	regulation of humoral immune response	4/186	53/28905	0.000379981	0.00521929	0.00350626	C3/Cfh/Serping1/Svep1	4	C3/Cfh/Serping1/Svep1		4	0	4
BP	GO:0032355	response to estradiol	4/186	53/28905	0.000379981	0.00521929	0.00350626	Errfi1/Prkca/Socs2/Stat3	4	Errfi1/Prkca/Socs2/Stat3		4	0	4
BP	GO:0006109	regulation of carbohydrate metabolic process	7/186	206/28905	0.000392273	0.005311	0.00356787	Ep300/Igf1/Irs1/Ppargc1a/Ranbp2/Sorbs1/Stat3	7	Ep300/Igf1/Irs1/Ranbp2/Stat3	Ppargc1a/Sorbs1	5	2	7
BP	GO:0050905	neuromuscular process	7/186	206/28905	0.000392273	0.005311	0.00356787	Adarb1/Cfh/Dmd/Myh7/Tcap/Tnni3/Vps54	7	Adarb1/Cfh/Myh7/Vps54	Dmd/Tcap/Tnni3	4	3	7
BP	GO:0021954	central nervous system neuron development	5/186	96/28905	0.000398007	0.00536767	0.00360594	Adarb1/Fgfr2/Gli2/Prkca/Zmiz1	5	Adarb1/Fgfr2/Gli2/Prkca/Zmiz1		5	0	5
BP	GO:0042307	positive regulation of protein import into nucleus	4/186	54/28905	0.000408331	0.00546439	0.00367092	Ep300/Hsp90aa1/Mapk1/Tpr	4	Ep300/Hsp90aa1/Mapk1/Tpr		4	0	4
BP	GO:0030099	myeloid cell differentiation	11/186	500/28905	0.000421466	0.00558655	0.00375299	Cdk6/Ep300/Fbn1/Gab2/Prkca/Ptbp3/Sox6/Stat3/Tgfbr2/Vps54/Zbtb16	11	Cdk6/Ep300/Fbn1/Gab2/Prkca/Ptbp3/Sox6/Stat3/Tgfbr2/Vps54	Zbtb16	10	1	11
BP	GO:0010880	regulation of release of sequestered calcium ion into cytosol by sarcoplasmic reticulum	3/186	23/28905	0.000422296	0.00558655	0.00375299	Calm2/Dmd/Slc8a1	3	Calm2	Dmd/Slc8a1	1	2	3
BP	GO:0022409	positive regulation of cell-cell adhesion	9/186	349/28905	0.000457698	0.00598635	0.00402156	H2-D1/Hsp90aa1/Igf1/Lgals1/Piezo1/St3gal4/Tgfbr2/Zbtb16/Zmiz1	9	H2-D1/Hsp90aa1/Igf1/Lgals1/Piezo1/St3gal4/Tgfbr2/Zmiz1	Zbtb16	8	1	9
BP	GO:0010463	mesenchymal cell proliferation	4/186	56/28905	0.00046951	0.00604953	0.00406401	Fgfr2/Foxp2/Irs1/Tgfbr2	4	Fgfr2/Foxp2/Irs1/Tgfbr2		4	0	4
BP	GO:0044706	multi-multicellular organism process	7/186	214/28905	0.000492577	0.00632324	0.00424788	B4galt1/Bmpr2/Errfi1/Mapk1/Pla2g4a/Ptgis/Smurf2	7	B4galt1/Bmpr2/Errfi1/Mapk1/Pla2g4a/Ptgis/Smurf2		7	0	7
MF	GO:0048306	calcium-dependent protein binding	5/188	92/28396	0.000372195	0.00576902	0.00436187	Calm2/Mgp/S100a1/S100a6/Tnni3	5	Calm2/Mgp/S100a1/S100a6	Tnni3	4	1	5
BP	GO:0006110	regulation of glycolytic process	4/186	58/28905	0.000536951	0.00676754	0.00454636	Ep300/Igf1/Ppargc1a/Stat3	4	Ep300/Igf1/Stat3	Ppargc1a	3	1	4
BP	GO:0030811	regulation of nucleotide catabolic process	4/186	58/28905	0.000536951	0.00676754	0.00454636	Ep300/Igf1/Ppargc1a/Stat3	4	Ep300/Igf1/Stat3	Ppargc1a	3	1	4
BP	GO:0033121	regulation of purine nucleotide catabolic process	4/186	58/28905	0.000536951	0.00676754	0.00454636	Ep300/Igf1/Ppargc1a/Stat3	4	Ep300/Igf1/Stat3	Ppargc1a	3	1	4
MF	GO:0019955	cytokine binding	6/188	145/28396	0.000422155	0.00633233	0.00478777	Acvr1/Bgn/Bmpr2/Itgav/Tcap/Tgfbr2	6	Acvr1/Bgn/Bmpr2/Itgav/Tgfbr2	Tcap	5	1	6
BP	GO:0003181	atrioventricular valve morphogenesis	3/186	26/28905	0.000611235	0.00759333	0.00510112	Acvr1/Bmpr2/Tgfbr2	3	Acvr1/Bmpr2/Tgfbr2		3	0	3
BP	GO:0040013	negative regulation of locomotion	9/186	364/28905	0.000618538	0.00762938	0.00512533	Adarb1/Apoe/Col3a1/Dcn/Fbln1/Ldlrad4/Ppargc1a/Sema6a/Stat3	9	Adarb1/Apoe/Col3a1/Dcn/Fbln1/Ldlrad4/Stat3	Ppargc1a/Sema6a	7	2	9
BP	GO:1904951	positive regulation of establishment of protein localization	9/186	364/28905	0.000618538	0.00762938	0.00512533	Actr3/Ankrd1/Ep300/Glul/Hsp90aa1/Igf1/Kif5b/Mapk1/Tpr	9	Actr3/Ankrd1/Ep300/Glul/Hsp90aa1/Igf1/Kif5b/Mapk1/Tpr		9	0	9
BP	GO:0072091	regulation of stem cell proliferation	5/186	106/28905	0.000626639	0.00770132	0.00517366	Ago3/Fbln1/Fgfr2/Gli2/Tgfbr2	5	Ago3/Fbln1/Fgfr2/Gli2/Tgfbr2		5	0	5
BP	GO:0043467	regulation of generation of precursor metabolites and energy	6/186	161/28905	0.000632257	0.00771621	0.00518366	Ep300/Igf1/Irs1/Ppargc1a/Sorbs1/Stat3	6	Ep300/Igf1/Irs1/Stat3	Ppargc1a/Sorbs1	4	2	6
BP	GO:0031345	negative regulation of cell projection organization	7/186	226/28905	0.000680336	0.0081516	0.00547616	Actr3/Apoe/H2-D1/Lgals1/Rtn4/Sema6a/Vim	7	Actr3/Apoe/H2-D1/Lgals1/Rtn4/Vim	Sema6a	6	1	7
BP	GO:0007035	vacuolar acidification	3/186	27/28905	0.000684396	0.0081516	0.00547616	Dmxl1/Lamp1/Lamp2	3	Dmxl1/Lamp1/Lamp2		3	0	3
BP	GO:0046716	muscle cell cellular homeostasis	3/186	27/28905	0.000684396	0.0081516	0.00547616	Dmd/Lamp2/Prkca	3	Lamp2/Prkca	Dmd	2	1	3
CC	GO:0005635	nuclear envelope	10/188	455/28618	0.000904677	0.00752426	0.00548148	Ankrd17/Apoe/Cst3/Parp8/Pla2g4a/Ranbp2/Rtn4/S100a6/Tnks/Tpr	10	Ankrd17/Apoe/Cst3/Parp8/Pla2g4a/Ranbp2/Rtn4/S100a6/Tnks/Tpr		10	0	10
CC	GO:0042383	sarcolemma	6/188	171/28618	0.000963043	0.00781899	0.0056962	Bgn/Des/Dmd/Kcnd2/Lamp1/Slc8a1	6	Bgn/Des/Lamp1	Dmd/Kcnd2/Slc8a1	3	3	6
BP	GO:0045834	positive regulation of lipid metabolic process	6/186	165/28905	0.00071892	0.00853348	0.0057327	Apoe/Igf1/Irs1/Pla2g4a/Ppargc1a/Sorbs1	6	Apoe/Igf1/Irs1/Pla2g4a	Ppargc1a/Sorbs1	4	2	6
CC	GO:0014704	intercalated disc	4/188	67/28618	0.00100103	0.00793837	0.00578316	Atp2a2/Des/Prkca/Slc8a1	4	Des/Prkca	Atp2a2/Slc8a1	2	2	4
BP	GO:0072594	establishment of protein localization to organelle	10/186	452/28905	0.000735306	0.00866861	0.00582348	Ep300/Hsp90aa1/Lamp1/Lamp2/Mapk1/Rab8b/Ranbp2/Stat3/Tpr/Vps54	10	Ep300/Hsp90aa1/Lamp1/Lamp2/Mapk1/Rab8b/Ranbp2/Stat3/Tpr/Vps54		10	0	10
BP	GO:0071276	cellular response to cadmium ion	3/186	28/28905	0.000762909	0.00887329	0.00596098	Gsn/Mapk1/Mt1	3	Gsn/Mapk1/Mt1		3	0	3
CC	GO:0030670	phagocytic vesicle membrane	3/188	31/28618	0.00109522	0.00829937	0.00604615	H2-D1/Lamp1/Lamp2	3	H2-D1/Lamp1/Lamp2		3	0	3
BP	GO:0032964	collagen biosynthetic process	4/186	65/28905	0.000827407	0.009496	0.00637931	Ep300/Errfi1/Gli2/Vim	4	Ep300/Errfi1/Gli2/Vim		4	0	4
BP	GO:0033119	negative regulation of RNA splicing	3/186	29/28905	0.000846926	0.00965607	0.00648684	Ptbp3/Rps13/Rps26	3	Ptbp3/Rps13/Rps26		3	0	3
