# Supplementary material for: Cardiomyocyte-derived BDNF restricts cardiac fibrosis by decreasing the activity of the TGF-β/Smad2/3 pathway and increasing Smad7 expression
Source: Front Cell Dev Biol. 2026 Apr 28;14:1786720. doi: 10.3389/fcell.2026.1786720 (PMC13161174; doi:10.3389/fcell.2026.1786720)
Supplement: Supplementary file 1 [file DataSheet1.zip › Supplementary data/Supplementary Table S6 Key KEGG and GO terms of DEGs in CFs..xlsx]

## Sheet: FBs_go_kegg
Supplementary Table S6: Key KEGG and GO terms of DEGs in CFs (Cardiomyocyte-BDNF-KO vs. WT), as shown in Figure 2B
GroupID	ID	Description	GeneRatio	BgRatio	pvalue	p.adjust	qvalue	geneID	Count	Upregulated	Downreguated	upCount	downCount	allCount
CC	GO:0062023	collagen-containing extracellular matrix	26/188	396/28618	1.45E-18	1.23E-16	8.98E-17	Adamts2/Bgn/Ccdc80/Col14a1/Col1a2/Col27a1/Col3a1/Col5a2/Col5a3/Col8a1/Cst3/Dcn/Fbln1/Fbn1/Fgfr2/Hsp90aa1/Igf1/Lgals1/Mfap5/Mgp/Pcsk6/S100a6/Serping1/Sparc/Timp2/Vcan	26	Adamts2/Bgn/Ccdc80/Col14a1/Col1a2/Col27a1/Col3a1/Col5a2/Col8a1/Cst3/Dcn/Fbln1/Fbn1/Fgfr2/Hsp90aa1/Igf1/Lgals1/Mfap5/Mgp/S100a6/Serping1/Sparc/Timp2/Vcan	Col5a3/Pcsk6	24	2	26
MF	GO:0005201	extracellular matrix structural constituent	14/188	145/28396	9.76E-13	2.27E-10	1.71E-10	Bgn/Col14a1/Col1a2/Col27a1/Col3a1/Col5a2/Col5a3/Col8a1/Dcn/Fbln1/Fbn1/Mfap5/Sparc/Vcan	14	Bgn/Col14a1/Col1a2/Col27a1/Col3a1/Col5a2/Col8a1/Dcn/Fbln1/Fbn1/Mfap5/Sparc/Vcan	Col5a3	13	1	14
CC	GO:0043292	contractile fiber	15/188	245/28618	9.50E-11	3.67E-09	2.67E-09	Acta1/Ankrd1/Calm2/Cryab/Cst3/Des/Dmd/Myh7/Myl4/Rpl4/S100a1/Slc8a1/Tcap/Tnni3/Xirp2	15	Acta1/Ankrd1/Calm2/Cryab/Cst3/Des/Myh7/Rpl4/S100a1/Xirp2	Dmd/Myl4/Slc8a1/Tcap/Tnni3	10	5	15
CC	GO:0030017	sarcomere	14/188	205/28618	9.67E-11	3.67E-09	2.67E-09	Acta1/Ankrd1/Calm2/Cryab/Des/Dmd/Myh7/Myl4/Rpl4/S100a1/Slc8a1/Tcap/Tnni3/Xirp2	14	Acta1/Ankrd1/Calm2/Cryab/Des/Myh7/Rpl4/S100a1/Xirp2	Dmd/Myl4/Slc8a1/Tcap/Tnni3	9	5	14
BP	GO:0014706	striated muscle tissue development	17/186	301/28905	1.32E-11	7.61E-09	5.11E-09	Acvr1/Ankrd1/Col14a1/Ep300/Eya2/Fgfr2/Heg1/Igf1/Mapk1/Myh7/Pi16/Slc8a1/Sox6/Tcap/Tgfbr2/Tnni3/Xirp2	17	Acvr1/Ankrd1/Col14a1/Ep300/Eya2/Fgfr2/Igf1/Mapk1/Myh7/Pi16/Sox6/Tgfbr2/Xirp2	Heg1/Slc8a1/Tcap/Tnni3	13	4	17
BP	GO:0048738	cardiac muscle tissue development	16/186	280/28905	4.54E-11	1.96E-08	1.32E-08	Acvr1/Ankrd1/Col14a1/Ep300/Fgfr2/Heg1/Igf1/Mapk1/Myh7/Pi16/Slc8a1/Sox6/Tcap/Tgfbr2/Tnni3/Xirp2	16	Acvr1/Ankrd1/Col14a1/Ep300/Fgfr2/Igf1/Mapk1/Myh7/Pi16/Sox6/Tgfbr2/Xirp2	Heg1/Slc8a1/Tcap/Tnni3	12	4	16
MF	GO:0046332	SMAD binding	10/188	84/28396	2.30E-10	3.56E-08	2.69E-08	Acvr1/Ankrd1/Col1a2/Col3a1/Col5a2/Ep300/Ldlrad4/Smurf2/Tgfbr2/Zmiz1	10	Acvr1/Ankrd1/Col1a2/Col3a1/Col5a2/Ep300/Ldlrad4/Smurf2/Tgfbr2/Zmiz1		10	0	10
BP	GO:0042692	muscle cell differentiation	19/186	476/28905	3.06E-10	8.83E-08	5.93E-08	Acta1/Acvr1/Ankrd17/Atp2a2/Bmpr2/C3/Cfh/Col14a1/Dmd/Ep300/Fgfr2/Igf1/Myh7/Pi16/Piezo1/Slc8a1/Sox6/Tcap/Tmsb4x	19	Acta1/Acvr1/Ankrd17/Bmpr2/C3/Cfh/Col14a1/Ep300/Fgfr2/Igf1/Myh7/Pi16/Piezo1/Sox6/Tmsb4x	Atp2a2/Dmd/Slc8a1/Tcap	15	4	19
BP	GO:0003300	cardiac muscle hypertrophy	11/186	119/28905	3.36E-10	8.95E-08	6.01E-08	Atp2a2/Col14a1/Ep300/Errfi1/Gsn/Igf1/Myh7/Nppb/Pi16/Prkca/Tcap	11	Col14a1/Ep300/Errfi1/Gsn/Igf1/Myh7/Nppb/Pi16/Prkca	Atp2a2/Tcap	9	2	11
BP	GO:0071560	cellular response to transforming growth factor beta stimulus	14/186	250/28905	1.00E-09	1.93E-07	1.30E-07	Actr3/Acvr1/Ankrd1/Col1a2/Col3a1/Ep300/Fbn1/Ldlrad4/Ppargc1a/Smurf2/Sox6/Stat3/Tgfbr2/Zmiz1	14	Actr3/Acvr1/Ankrd1/Col1a2/Col3a1/Ep300/Fbn1/Ldlrad4/Smurf2/Sox6/Stat3/Tgfbr2/Zmiz1	Ppargc1a	13	1	14
KEGG	mmu04820	Cytoskeleton in muscle cells	22/124	232/9722	1.23E-13	1.43E-11	1.02E-11	Acta1/Ankrd1/Bgn/Col1a2/Col27a1/Col3a1/Col5a2/Col5a3/Dcn/Des/Dmd/Fbln1/Fbn1/Itga9/Itgav/Myh7/Myl4/Tcap/Tnni3/Vcan/Vim/Xirp2	22	Acta1/Ankrd1/Bgn/Col1a2/Col27a1/Col3a1/Col5a2/Dcn/Des/Fbln1/Fbn1/Itga9/Itgav/Myh7/Vcan/Vim/Xirp2	Col5a3/Dmd/Myl4/Tcap/Tnni3	17	5	22
KEGG	mmu04261	Adrenergic signaling in cardiomyocytes	11/124	156/9722	4.54E-06	0.000223912	0.000159146	Atp2a2/Calm2/Creb3l2/Gnai2/Mapk1/Myh7/Myl4/Prkca/Scn7a/Slc8a1/Tnni3	11	Calm2/Creb3l2/Gnai2/Mapk1/Myh7/Prkca/Scn7a	Atp2a2/Myl4/Slc8a1/Tnni3	7	4	11
KEGG	mmu05410	Hypertrophic cardiomyopathy	9/124	100/9722	4.78E-06	0.000223912	0.000159146	Atp2a2/Des/Dmd/Igf1/Itga9/Itgav/Myh7/Slc8a1/Tnni3	9	Des/Igf1/Itga9/Itgav/Myh7	Atp2a2/Dmd/Slc8a1/Tnni3	5	4	9
KEGG	mmu05414	Dilated cardiomyopathy	9/124	103/9722	6.11E-06	0.000238414	0.000169453	Atp2a2/Des/Dmd/Igf1/Itga9/Itgav/Myh7/Slc8a1/Tnni3	9	Des/Igf1/Itga9/Itgav/Myh7	Atp2a2/Dmd/Slc8a1/Tnni3	5	4	9
KEGG	mmu04350	TGF-beta signaling pathway	8/124	110/9722	7.72E-05	0.00200646	0.0014261	Acvr1/Bmpr2/Dcn/Ep300/Fbn1/Mapk1/Smurf2/Tgfbr2	8	Acvr1/Bmpr2/Dcn/Ep300/Fbn1/Mapk1/Smurf2/Tgfbr2		8	0	8
KEGG	mmu05412	Arrhythmogenic right ventricular cardiomyopathy	6/124	86/9722	0.00077996	0.0123313	0.0087645	Atp2a2/Des/Dmd/Itga9/Itgav/Slc8a1	6	Des/Itga9/Itgav	Atp2a2/Dmd/Slc8a1	3	3	6
